# Supplementary material for: A Combination of Conformation-Specific RAF Inhibitors Overcome Drug Resistance Brought about by RAF Overexpression
Source: Biomolecules. 2023 Aug 2;13(8):1212. doi: 10.3390/biom13081212 (PMC10452107; doi:10.3390/biom13081212)
Supplement: Supplementary file 1 [file biomolecules-13-01212-s001.zip]

Archive with 3 entries (3 files):
- biomolecules-2437668-supplementary.pdf
- Kds_and_thermodynamic_factors.xlsx
- raf_overexp_model.sbml
