# Supplementary material for: A Combination of Conformation-Specific RAF Inhibitors Overcome Drug Resistance Brought about by RAF Overexpression
Source: Biomolecules. 2023 Aug 2;13(8):1212. doi: 10.3390/biom13081212 (PMC10452107; doi:10.3390/biom13081212)
Supplement: Supplementary file 1 [file biomolecules-13-01212-s001.zip › Kds_and_thermodynamic_factors.xlsx]

## Sheet: Sheet1
CI/DI RAFi + CI/DO RAFi
name	value
Kd_BRAF_RAFi1	2.49626
Kd_CRAF_RAFi1	57.5472
Kd_ARAF_RAFi1	57.5472
Kd_BRAF_RAFi2	4.98008
Kd_CRAF_RAFi2	12.0649
Kd_ARAF_RAFi2	12.0649
fa	0.0002
fb	0.005
g1a	0.446797
g1b	0.043808
g2a	0.442617
g2b	4.34598
g3a	1
g3b	1
CO/DI RAFi + CI/DO RAFi
name	value
Kd_BRAF_RAFi1	4.98008
Kd_CRAF_RAFi1	12.0649
Kd_ARAF_RAFi1	12.0649
Kd_BRAF_RAFi2	4.98008
Kd_CRAF_RAFi2	12.0649
Kd_ARAF_RAFi2	12.0649
fa	0.01
fb	0.005
g1a	0.429207
g1b	0.043808
g2a	102.952
g2b	4.34598
g3a	1
g3b	1
