# Supplementary material for: A Combination of Conformation-Specific RAF Inhibitors Overcome Drug Resistance Brought about by RAF Overexpression
Source: Biomolecules. 2023 Aug 2;13(8):1212. doi: 10.3390/biom13081212 (PMC10452107; doi:10.3390/biom13081212)
Supplement: Supplementary file 1 [file biomolecules-13-01212-s001.zip › raf_overexp_model.sbml]

<?xml version="1.0" encoding="UTF-8"?>
<sbml xmlns="http://www.sbml.org/sbml/level3/version2/core" level="3" version="2">
  <model name="models.mapk">
    <listOfCompartments>
      <compartment id="default" spatialDimensions="3" size="1" constant="true"/>
    </listOfCompartments>
    <listOfSpecies>
      <species id="__s0" name="SOS(loc=&apos;P&apos;, InhP=&apos;u&apos;)" compartment="default" hasOnlySubstanceUnits="true" boundaryCondition="false" constant="false"/>
      <species id="__s1" name="RAS(raf=None, G=&apos;T&apos;)" compartment="default" hasOnlySubstanceUnits="true" boundaryCondition="false" constant="false"/>
      <species id="__s2" name="RAS(raf=None, G=&apos;D&apos;)" compartment="default" hasOnlySubstanceUnits="true" boundaryCondition="false" constant="false"/>
      <species id="__s3" name="BRAF(RBD=None, Dm=None, rafi=None, V600=&apos;WT&apos;, S365=&apos;p&apos;, ERKT753=&apos;u&apos;)" compartment="default" hasOnlySubstanceUnits="true" boundaryCondition="false" constant="false"/>
      <species id="__s4" name="CRAF(RBD=None, Dm=None, rafi=None, S259=&apos;p&apos;, S338=&apos;u&apos;, ERKS642=&apos;u&apos;)" compartment="default" hasOnlySubstanceUnits="true" boundaryCondition="false" constant="false"/>
      <species id="__s5" name="ARAF(RBD=None, Dm=None, rafi=None, S214=&apos;p&apos;, S299=&apos;u&apos;, ERK=&apos;u&apos;)" compartment="default" hasOnlySubstanceUnits="true" boundaryCondition="false" constant="false"/>
      <species id="__s6" name="MEK(ph1=None, erk=None, phospho=&apos;u&apos;)" compartment="default" hasOnlySubstanceUnits="true" boundaryCondition="false" constant="false"/>
      <species id="__s7" name="Ph1(mek=None)" compartment="default" hasOnlySubstanceUnits="true" boundaryCondition="false" constant="false"/>
      <species id="__s8" name="ERK(raf=None, mek=None, mkp3=None, phospho=&apos;u&apos;)" compartment="default" hasOnlySubstanceUnits="true" boundaryCondition="false" constant="false"/>
      <species id="__s9" name="MKP3(erk=None)" compartment="default" hasOnlySubstanceUnits="true" boundaryCondition="false" constant="false"/>
      <species id="__s10" name="RAFi1(raf=None)" compartment="default" hasOnlySubstanceUnits="true" boundaryCondition="true" constant="false"/>
      <species id="__s11" name="RAFi2(raf=None)" compartment="default" hasOnlySubstanceUnits="true" boundaryCondition="true" constant="false"/>
      <species id="__s12" name="SOS(loc=&apos;M&apos;, InhP=&apos;u&apos;)" compartment="default" initialAmount="0" hasOnlySubstanceUnits="true" boundaryCondition="false" constant="false"/>
      <species id="__s13" name="SOS(loc=&apos;P&apos;, InhP=&apos;p&apos;)" compartment="default" initialAmount="0" hasOnlySubstanceUnits="true" boundaryCondition="false" constant="false"/>
      <species id="__s14" name="BRAF(RBD=1, Dm=None, rafi=None, V600=&apos;WT&apos;, S365=&apos;p&apos;, ERKT753=&apos;u&apos;) ._br_RAS(raf=1, G=&apos;T&apos;)" compartment="default" initialAmount="0" hasOnlySubstanceUnits="true" boundaryCondition="false" constant="false"/>
      <species id="__s15" name="CRAF(RBD=1, Dm=None, rafi=None, S259=&apos;p&apos;, S338=&apos;u&apos;, ERKS642=&apos;u&apos;) ._br_RAS(raf=1, G=&apos;T&apos;)" compartment="default" initialAmount="0" hasOnlySubstanceUnits="true" boundaryCondition="false" constant="false"/>
      <species id="__s16" name="ARAF(RBD=1, Dm=None, rafi=None, S214=&apos;p&apos;, S299=&apos;u&apos;, ERK=&apos;u&apos;) ._br_RAS(raf=1, G=&apos;T&apos;)" compartment="default" initialAmount="0" hasOnlySubstanceUnits="true" boundaryCondition="false" constant="false"/>
      <species id="__s17" name="BRAF(RBD=None, Dm=None, rafi=None, V600=&apos;WT&apos;, S365=&apos;u&apos;, ERKT753=&apos;u&apos;)" compartment="default" initialAmount="0" hasOnlySubstanceUnits="true" boundaryCondition="false" constant="false"/>
      <species id="__s18" name="CRAF(RBD=None, Dm=None, rafi=None, S259=&apos;u&apos;, S338=&apos;u&apos;, ERKS642=&apos;u&apos;)" compartment="default" initialAmount="0" hasOnlySubstanceUnits="true" boundaryCondition="false" constant="false"/>
      <species id="__s19" name="ARAF(RBD=None, Dm=None, rafi=None, S214=&apos;u&apos;, S299=&apos;u&apos;, ERK=&apos;u&apos;)" compartment="default" initialAmount="0" hasOnlySubstanceUnits="true" boundaryCondition="false" constant="false"/>
      <species id="__s20" name="BRAF(RBD=None, Dm=None, rafi=1, V600=&apos;WT&apos;, S365=&apos;p&apos;, ERKT753=&apos;u&apos;) ._br_RAFi1(raf=1)" compartment="default" initialAmount="0" hasOnlySubstanceUnits="true" boundaryCondition="false" constant="false"/>
      <species id="__s21" name="CRAF(RBD=None, Dm=None, rafi=1, S259=&apos;p&apos;, S338=&apos;u&apos;, ERKS642=&apos;u&apos;) ._br_RAFi1(raf=1)" compartment="default" initialAmount="0" hasOnlySubstanceUnits="true" boundaryCondition="false" constant="false"/>
      <species id="__s22" name="ARAF(RBD=None, Dm=None, rafi=1, S214=&apos;p&apos;, S299=&apos;u&apos;, ERK=&apos;u&apos;) ._br_RAFi1(raf=1)" compartment="default" initialAmount="0" hasOnlySubstanceUnits="true" boundaryCondition="false" constant="false"/>
      <species id="__s23" name="BRAF(RBD=None, Dm=None, rafi=1, V600=&apos;WT&apos;, S365=&apos;p&apos;, ERKT753=&apos;u&apos;) ._br_RAFi2(raf=1)" compartment="default" initialAmount="0" hasOnlySubstanceUnits="true" boundaryCondition="false" constant="false"/>
      <species id="__s24" name="CRAF(RBD=None, Dm=None, rafi=1, S259=&apos;p&apos;, S338=&apos;u&apos;, ERKS642=&apos;u&apos;) ._br_RAFi2(raf=1)" compartment="default" initialAmount="0" hasOnlySubstanceUnits="true" boundaryCondition="false" constant="false"/>
      <species id="__s25" name="ARAF(RBD=None, Dm=None, rafi=1, S214=&apos;p&apos;, S299=&apos;u&apos;, ERK=&apos;u&apos;) ._br_RAFi2(raf=1)" compartment="default" initialAmount="0" hasOnlySubstanceUnits="true" boundaryCondition="false" constant="false"/>
      <species id="__s26" name="MEK(ph1=None, erk=None, phospho=&apos;p&apos;)" compartment="default" initialAmount="0" hasOnlySubstanceUnits="true" boundaryCondition="false" constant="false"/>
      <species id="__s27" name="SOS(loc=&apos;M&apos;, InhP=&apos;p&apos;)" compartment="default" initialAmount="0" hasOnlySubstanceUnits="true" boundaryCondition="false" constant="false"/>
      <species id="__s28" name="BRAF(RBD=1, Dm=None, rafi=None, V600=&apos;WT&apos;, S365=&apos;u&apos;, ERKT753=&apos;u&apos;) ._br_RAS(raf=1, G=&apos;T&apos;)" compartment="default" initialAmount="0" hasOnlySubstanceUnits="true" boundaryCondition="false" constant="false"/>
      <species id="__s29" name="BRAF(RBD=1, Dm=None, rafi=2, V600=&apos;WT&apos;, S365=&apos;p&apos;, ERKT753=&apos;u&apos;) ._br_RAFi1(raf=2) ._br_RAS(raf=1, G=&apos;T&apos;)" compartment="default" initialAmount="0" hasOnlySubstanceUnits="true" boundaryCondition="false" constant="false"/>
      <species id="__s30" name="BRAF(RBD=1, Dm=None, rafi=2, V600=&apos;WT&apos;, S365=&apos;p&apos;, ERKT753=&apos;u&apos;) ._br_RAFi2(raf=2) ._br_RAS(raf=1, G=&apos;T&apos;)" compartment="default" initialAmount="0" hasOnlySubstanceUnits="true" boundaryCondition="false" constant="false"/>
      <species id="__s31" name="CRAF(RBD=1, Dm=None, rafi=None, S259=&apos;u&apos;, S338=&apos;u&apos;, ERKS642=&apos;u&apos;) ._br_RAS(raf=1, G=&apos;T&apos;)" compartment="default" initialAmount="0" hasOnlySubstanceUnits="true" boundaryCondition="false" constant="false"/>
      <species id="__s32" name="CRAF(RBD=1, Dm=None, rafi=2, S259=&apos;p&apos;, S338=&apos;u&apos;, ERKS642=&apos;u&apos;) ._br_RAFi1(raf=2) ._br_RAS(raf=1, G=&apos;T&apos;)" compartment="default" initialAmount="0" hasOnlySubstanceUnits="true" boundaryCondition="false" constant="false"/>
      <species id="__s33" name="CRAF(RBD=1, Dm=None, rafi=2, S259=&apos;p&apos;, S338=&apos;u&apos;, ERKS642=&apos;u&apos;) ._br_RAFi2(raf=2) ._br_RAS(raf=1, G=&apos;T&apos;)" compartment="default" initialAmount="0" hasOnlySubstanceUnits="true" boundaryCondition="false" constant="false"/>
      <species id="__s34" name="ARAF(RBD=1, Dm=None, rafi=None, S214=&apos;u&apos;, S299=&apos;u&apos;, ERK=&apos;u&apos;) ._br_RAS(raf=1, G=&apos;T&apos;)" compartment="default" initialAmount="0" hasOnlySubstanceUnits="true" boundaryCondition="false" constant="false"/>
      <species id="__s35" name="ARAF(RBD=1, Dm=None, rafi=2, S214=&apos;p&apos;, S299=&apos;u&apos;, ERK=&apos;u&apos;) ._br_RAFi1(raf=2) ._br_RAS(raf=1, G=&apos;T&apos;)" compartment="default" initialAmount="0" hasOnlySubstanceUnits="true" boundaryCondition="false" constant="false"/>
      <species id="__s36" name="ARAF(RBD=1, Dm=None, rafi=2, S214=&apos;p&apos;, S299=&apos;u&apos;, ERK=&apos;u&apos;) ._br_RAFi2(raf=2) ._br_RAS(raf=1, G=&apos;T&apos;)" compartment="default" initialAmount="0" hasOnlySubstanceUnits="true" boundaryCondition="false" constant="false"/>
      <species id="__s37" name="BRAF(RBD=None, Dm=None, rafi=1, V600=&apos;WT&apos;, S365=&apos;u&apos;, ERKT753=&apos;u&apos;) ._br_RAFi1(raf=1)" compartment="default" initialAmount="0" hasOnlySubstanceUnits="true" boundaryCondition="false" constant="false"/>
      <species id="__s38" name="BRAF(RBD=None, Dm=None, rafi=1, V600=&apos;WT&apos;, S365=&apos;u&apos;, ERKT753=&apos;u&apos;) ._br_RAFi2(raf=1)" compartment="default" initialAmount="0" hasOnlySubstanceUnits="true" boundaryCondition="false" constant="false"/>
      <species id="__s39" name="CRAF(RBD=None, Dm=None, rafi=1, S259=&apos;u&apos;, S338=&apos;u&apos;, ERKS642=&apos;u&apos;) ._br_RAFi1(raf=1)" compartment="default" initialAmount="0" hasOnlySubstanceUnits="true" boundaryCondition="false" constant="false"/>
      <species id="__s40" name="CRAF(RBD=None, Dm=None, rafi=1, S259=&apos;u&apos;, S338=&apos;u&apos;, ERKS642=&apos;u&apos;) ._br_RAFi2(raf=1)" compartment="default" initialAmount="0" hasOnlySubstanceUnits="true" boundaryCondition="false" constant="false"/>
      <species id="__s41" name="ARAF(RBD=None, Dm=None, rafi=1, S214=&apos;u&apos;, S299=&apos;u&apos;, ERK=&apos;u&apos;) ._br_RAFi1(raf=1)" compartment="default" initialAmount="0" hasOnlySubstanceUnits="true" boundaryCondition="false" constant="false"/>
      <species id="__s42" name="ARAF(RBD=None, Dm=None, rafi=1, S214=&apos;u&apos;, S299=&apos;u&apos;, ERK=&apos;u&apos;) ._br_RAFi2(raf=1)" compartment="default" initialAmount="0" hasOnlySubstanceUnits="true" boundaryCondition="false" constant="false"/>
      <species id="__s43" name="BRAF(RBD=None, Dm=1, rafi=None, V600=&apos;WT&apos;, S365=&apos;u&apos;, ERKT753=&apos;u&apos;) ._br_BRAF(RBD=None, Dm=1, rafi=None, V600=&apos;WT&apos;, S365=&apos;u&apos;, ERKT753=&apos;u&apos;)" compartment="default" initialAmount="0" hasOnlySubstanceUnits="true" boundaryCondition="false" constant="false"/>
      <species id="__s44" name="BRAF(RBD=None, Dm=1, rafi=None, V600=&apos;WT&apos;, S365=&apos;u&apos;, ERKT753=&apos;u&apos;) ._br_CRAF(RBD=None, Dm=1, rafi=None, S259=&apos;u&apos;, S338=&apos;u&apos;, ERKS642=&apos;u&apos;)" compartment="default" initialAmount="0" hasOnlySubstanceUnits="true" boundaryCondition="false" constant="false"/>
      <species id="__s45" name="CRAF(RBD=None, Dm=1, rafi=None, S259=&apos;u&apos;, S338=&apos;u&apos;, ERKS642=&apos;u&apos;) ._br_CRAF(RBD=None, Dm=1, rafi=None, S259=&apos;u&apos;, S338=&apos;u&apos;, ERKS642=&apos;u&apos;)" compartment="default" initialAmount="0" hasOnlySubstanceUnits="true" boundaryCondition="false" constant="false"/>
      <species id="__s46" name="ARAF(RBD=None, Dm=1, rafi=None, S214=&apos;u&apos;, S299=&apos;u&apos;, ERK=&apos;u&apos;) ._br_BRAF(RBD=None, Dm=1, rafi=None, V600=&apos;WT&apos;, S365=&apos;u&apos;, ERKT753=&apos;u&apos;)" compartment="default" initialAmount="0" hasOnlySubstanceUnits="true" boundaryCondition="false" constant="false"/>
      <species id="__s47" name="ARAF(RBD=None, Dm=1, rafi=None, S214=&apos;u&apos;, S299=&apos;u&apos;, ERK=&apos;u&apos;) ._br_CRAF(RBD=None, Dm=1, rafi=None, S259=&apos;u&apos;, S338=&apos;u&apos;, ERKS642=&apos;u&apos;)" compartment="default" initialAmount="0" hasOnlySubstanceUnits="true" boundaryCondition="false" constant="false"/>
      <species id="__s48" name="ARAF(RBD=None, Dm=1, rafi=None, S214=&apos;u&apos;, S299=&apos;u&apos;, ERK=&apos;u&apos;) ._br_ARAF(RBD=None, Dm=1, rafi=None, S214=&apos;u&apos;, S299=&apos;u&apos;, ERK=&apos;u&apos;)" compartment="default" initialAmount="0" hasOnlySubstanceUnits="true" boundaryCondition="false" constant="false"/>
      <species id="__s49" name="MEK(ph1=None, erk=None, phospho=&apos;pp&apos;)" compartment="default" initialAmount="0" hasOnlySubstanceUnits="true" boundaryCondition="false" constant="false"/>
      <species id="__s50" name="MEK(ph1=1, erk=None, phospho=&apos;p&apos;) ._br_Ph1(mek=1)" compartment="default" initialAmount="0" hasOnlySubstanceUnits="true" boundaryCondition="false" constant="false"/>
      <species id="__s51" name="BRAF(RBD=1, Dm=None, rafi=2, V600=&apos;WT&apos;, S365=&apos;u&apos;, ERKT753=&apos;u&apos;) ._br_RAFi1(raf=2) ._br_RAS(raf=1, G=&apos;T&apos;)" compartment="default" initialAmount="0" hasOnlySubstanceUnits="true" boundaryCondition="false" constant="false"/>
      <species id="__s52" name="BRAF(RBD=1, Dm=None, rafi=2, V600=&apos;WT&apos;, S365=&apos;u&apos;, ERKT753=&apos;u&apos;) ._br_RAFi2(raf=2) ._br_RAS(raf=1, G=&apos;T&apos;)" compartment="default" initialAmount="0" hasOnlySubstanceUnits="true" boundaryCondition="false" constant="false"/>
      <species id="__s53" name="BRAF(RBD=2, Dm=1, rafi=None, V600=&apos;WT&apos;, S365=&apos;u&apos;, ERKT753=&apos;u&apos;) ._br_BRAF(RBD=None, Dm=1, rafi=None, V600=&apos;WT&apos;, S365=&apos;u&apos;, ERKT753=&apos;u&apos;) ._br_RAS(raf=2, G=&apos;T&apos;)" compartment="default" initialAmount="0" hasOnlySubstanceUnits="true" boundaryCondition="false" constant="false"/>
      <species id="__s54" name="BRAF(RBD=2, Dm=1, rafi=None, V600=&apos;WT&apos;, S365=&apos;u&apos;, ERKT753=&apos;u&apos;) ._br_CRAF(RBD=None, Dm=1, rafi=None, S259=&apos;u&apos;, S338=&apos;u&apos;, ERKS642=&apos;u&apos;) ._br_RAS(raf=2, G=&apos;T&apos;)" compartment="default" initialAmount="0" hasOnlySubstanceUnits="true" boundaryCondition="false" constant="false"/>
      <species id="__s55" name="ARAF(RBD=None, Dm=1, rafi=None, S214=&apos;u&apos;, S299=&apos;u&apos;, ERK=&apos;u&apos;) ._br_BRAF(RBD=2, Dm=1, rafi=None, V600=&apos;WT&apos;, S365=&apos;u&apos;, ERKT753=&apos;u&apos;) ._br_RAS(raf=2, G=&apos;T&apos;)" compartment="default" initialAmount="0" hasOnlySubstanceUnits="true" boundaryCondition="false" constant="false"/>
      <species id="__s56" name="CRAF(RBD=1, Dm=None, rafi=2, S259=&apos;u&apos;, S338=&apos;u&apos;, ERKS642=&apos;u&apos;) ._br_RAFi1(raf=2) ._br_RAS(raf=1, G=&apos;T&apos;)" compartment="default" initialAmount="0" hasOnlySubstanceUnits="true" boundaryCondition="false" constant="false"/>
      <species id="__s57" name="CRAF(RBD=1, Dm=None, rafi=2, S259=&apos;u&apos;, S338=&apos;u&apos;, ERKS642=&apos;u&apos;) ._br_RAFi2(raf=2) ._br_RAS(raf=1, G=&apos;T&apos;)" compartment="default" initialAmount="0" hasOnlySubstanceUnits="true" boundaryCondition="false" constant="false"/>
      <species id="__s58" name="BRAF(RBD=None, Dm=1, rafi=None, V600=&apos;WT&apos;, S365=&apos;u&apos;, ERKT753=&apos;u&apos;) ._br_CRAF(RBD=2, Dm=1, rafi=None, S259=&apos;u&apos;, S338=&apos;u&apos;, ERKS642=&apos;u&apos;) ._br_RAS(raf=2, G=&apos;T&apos;)" compartment="default" initialAmount="0" hasOnlySubstanceUnits="true" boundaryCondition="false" constant="false"/>
      <species id="__s59" name="CRAF(RBD=2, Dm=1, rafi=None, S259=&apos;u&apos;, S338=&apos;u&apos;, ERKS642=&apos;u&apos;) ._br_CRAF(RBD=None, Dm=1, rafi=None, S259=&apos;u&apos;, S338=&apos;u&apos;, ERKS642=&apos;u&apos;) ._br_RAS(raf=2, G=&apos;T&apos;)" compartment="default" initialAmount="0" hasOnlySubstanceUnits="true" boundaryCondition="false" constant="false"/>
      <species id="__s60" name="ARAF(RBD=None, Dm=1, rafi=None, S214=&apos;u&apos;, S299=&apos;u&apos;, ERK=&apos;u&apos;) ._br_CRAF(RBD=2, Dm=1, rafi=None, S259=&apos;u&apos;, S338=&apos;u&apos;, ERKS642=&apos;u&apos;) ._br_RAS(raf=2, G=&apos;T&apos;)" compartment="default" initialAmount="0" hasOnlySubstanceUnits="true" boundaryCondition="false" constant="false"/>
      <species id="__s61" name="ARAF(RBD=1, Dm=None, rafi=2, S214=&apos;u&apos;, S299=&apos;u&apos;, ERK=&apos;u&apos;) ._br_RAFi1(raf=2) ._br_RAS(raf=1, G=&apos;T&apos;)" compartment="default" initialAmount="0" hasOnlySubstanceUnits="true" boundaryCondition="false" constant="false"/>
      <species id="__s62" name="ARAF(RBD=1, Dm=None, rafi=2, S214=&apos;u&apos;, S299=&apos;u&apos;, ERK=&apos;u&apos;) ._br_RAFi2(raf=2) ._br_RAS(raf=1, G=&apos;T&apos;)" compartment="default" initialAmount="0" hasOnlySubstanceUnits="true" boundaryCondition="false" constant="false"/>
      <species id="__s63" name="ARAF(RBD=2, Dm=1, rafi=None, S214=&apos;u&apos;, S299=&apos;u&apos;, ERK=&apos;u&apos;) ._br_BRAF(RBD=None, Dm=1, rafi=None, V600=&apos;WT&apos;, S365=&apos;u&apos;, ERKT753=&apos;u&apos;) ._br_RAS(raf=2, G=&apos;T&apos;)" compartment="default" initialAmount="0" hasOnlySubstanceUnits="true" boundaryCondition="false" constant="false"/>
      <species id="__s64" name="ARAF(RBD=2, Dm=1, rafi=None, S214=&apos;u&apos;, S299=&apos;u&apos;, ERK=&apos;u&apos;) ._br_CRAF(RBD=None, Dm=1, rafi=None, S259=&apos;u&apos;, S338=&apos;u&apos;, ERKS642=&apos;u&apos;) ._br_RAS(raf=2, G=&apos;T&apos;)" compartment="default" initialAmount="0" hasOnlySubstanceUnits="true" boundaryCondition="false" constant="false"/>
      <species id="__s65" name="ARAF(RBD=2, Dm=1, rafi=None, S214=&apos;u&apos;, S299=&apos;u&apos;, ERK=&apos;u&apos;) ._br_ARAF(RBD=None, Dm=1, rafi=None, S214=&apos;u&apos;, S299=&apos;u&apos;, ERK=&apos;u&apos;) ._br_RAS(raf=2, G=&apos;T&apos;)" compartment="default" initialAmount="0" hasOnlySubstanceUnits="true" boundaryCondition="false" constant="false"/>
      <species id="__s66" name="CRAF(RBD=1, Dm=None, rafi=None, S259=&apos;u&apos;, S338=&apos;p&apos;, ERKS642=&apos;u&apos;) ._br_RAS(raf=1, G=&apos;T&apos;)" compartment="default" initialAmount="0" hasOnlySubstanceUnits="true" boundaryCondition="false" constant="false"/>
      <species id="__s67" name="ARAF(RBD=1, Dm=None, rafi=None, S214=&apos;u&apos;, S299=&apos;p&apos;, ERK=&apos;u&apos;) ._br_RAS(raf=1, G=&apos;T&apos;)" compartment="default" initialAmount="0" hasOnlySubstanceUnits="true" boundaryCondition="false" constant="false"/>
      <species id="__s68" name="BRAF(RBD=None, Dm=1, rafi=2, V600=&apos;WT&apos;, S365=&apos;u&apos;, ERKT753=&apos;u&apos;) ._br_BRAF(RBD=None, Dm=1, rafi=None, V600=&apos;WT&apos;, S365=&apos;u&apos;, ERKT753=&apos;u&apos;) ._br_RAFi1(raf=2)" compartment="default" initialAmount="0" hasOnlySubstanceUnits="true" boundaryCondition="false" constant="false"/>
      <species id="__s69" name="BRAF(RBD=None, Dm=1, rafi=2, V600=&apos;WT&apos;, S365=&apos;u&apos;, ERKT753=&apos;u&apos;) ._br_BRAF(RBD=None, Dm=1, rafi=None, V600=&apos;WT&apos;, S365=&apos;u&apos;, ERKT753=&apos;u&apos;) ._br_RAFi2(raf=2)" compartment="default" initialAmount="0" hasOnlySubstanceUnits="true" boundaryCondition="false" constant="false"/>
      <species id="__s70" name="BRAF(RBD=2, Dm=1, rafi=None, V600=&apos;WT&apos;, S365=&apos;u&apos;, ERKT753=&apos;u&apos;) ._br_BRAF(RBD=3, Dm=1, rafi=None, V600=&apos;WT&apos;, S365=&apos;u&apos;, ERKT753=&apos;u&apos;) ._br_RAS(raf=2, G=&apos;T&apos;) ._br_RAS(raf=3, G=&apos;T&apos;)" compartment="default" initialAmount="0" hasOnlySubstanceUnits="true" boundaryCondition="false" constant="false"/>
      <species id="__s71" name="BRAF(RBD=2, Dm=1, rafi=None, V600=&apos;WT&apos;, S365=&apos;u&apos;, ERKT753=&apos;u&apos;) ._br_BRAF(RBD=None, Dm=1, rafi=3, V600=&apos;WT&apos;, S365=&apos;u&apos;, ERKT753=&apos;u&apos;) ._br_RAFi1(raf=3) ._br_RAS(raf=2, G=&apos;T&apos;)" compartment="default" initialAmount="0" hasOnlySubstanceUnits="true" boundaryCondition="false" constant="false"/>
      <species id="__s72" name="BRAF(RBD=2, Dm=1, rafi=None, V600=&apos;WT&apos;, S365=&apos;u&apos;, ERKT753=&apos;u&apos;) ._br_BRAF(RBD=None, Dm=1, rafi=3, V600=&apos;WT&apos;, S365=&apos;u&apos;, ERKT753=&apos;u&apos;) ._br_RAFi2(raf=3) ._br_RAS(raf=2, G=&apos;T&apos;)" compartment="default" initialAmount="0" hasOnlySubstanceUnits="true" boundaryCondition="false" constant="false"/>
      <species id="__s73" name="BRAF(RBD=None, Dm=1, rafi=2, V600=&apos;WT&apos;, S365=&apos;u&apos;, ERKT753=&apos;u&apos;) ._br_BRAF(RBD=None, Dm=1, rafi=3, V600=&apos;WT&apos;, S365=&apos;u&apos;, ERKT753=&apos;u&apos;) ._br_RAFi1(raf=2) ._br_RAFi1(raf=3)" compartment="default" initialAmount="0" hasOnlySubstanceUnits="true" boundaryCondition="false" constant="false"/>
      <species id="__s74" name="BRAF(RBD=None, Dm=1, rafi=2, V600=&apos;WT&apos;, S365=&apos;u&apos;, ERKT753=&apos;u&apos;) ._br_BRAF(RBD=None, Dm=1, rafi=3, V600=&apos;WT&apos;, S365=&apos;u&apos;, ERKT753=&apos;u&apos;) ._br_RAFi1(raf=2) ._br_RAFi2(raf=3)" compartment="default" initialAmount="0" hasOnlySubstanceUnits="true" boundaryCondition="false" constant="false"/>
      <species id="__s75" name="BRAF(RBD=None, Dm=1, rafi=2, V600=&apos;WT&apos;, S365=&apos;u&apos;, ERKT753=&apos;u&apos;) ._br_BRAF(RBD=None, Dm=1, rafi=3, V600=&apos;WT&apos;, S365=&apos;u&apos;, ERKT753=&apos;u&apos;) ._br_RAFi2(raf=2) ._br_RAFi2(raf=3)" compartment="default" initialAmount="0" hasOnlySubstanceUnits="true" boundaryCondition="false" constant="false"/>
      <species id="__s76" name="BRAF(RBD=None, Dm=1, rafi=None, V600=&apos;WT&apos;, S365=&apos;u&apos;, ERKT753=&apos;u&apos;) ._br_CRAF(RBD=None, Dm=1, rafi=2, S259=&apos;u&apos;, S338=&apos;u&apos;, ERKS642=&apos;u&apos;) ._br_RAFi1(raf=2)" compartment="default" initialAmount="0" hasOnlySubstanceUnits="true" boundaryCondition="false" constant="false"/>
      <species id="__s77" name="BRAF(RBD=None, Dm=1, rafi=None, V600=&apos;WT&apos;, S365=&apos;u&apos;, ERKT753=&apos;u&apos;) ._br_CRAF(RBD=None, Dm=1, rafi=2, S259=&apos;u&apos;, S338=&apos;u&apos;, ERKS642=&apos;u&apos;) ._br_RAFi2(raf=2)" compartment="default" initialAmount="0" hasOnlySubstanceUnits="true" boundaryCondition="false" constant="false"/>
      <species id="__s78" name="BRAF(RBD=2, Dm=1, rafi=None, V600=&apos;WT&apos;, S365=&apos;u&apos;, ERKT753=&apos;u&apos;) ._br_CRAF(RBD=3, Dm=1, rafi=None, S259=&apos;u&apos;, S338=&apos;u&apos;, ERKS642=&apos;u&apos;) ._br_RAS(raf=2, G=&apos;T&apos;) ._br_RAS(raf=3, G=&apos;T&apos;)" compartment="default" initialAmount="0" hasOnlySubstanceUnits="true" boundaryCondition="false" constant="false"/>
      <species id="__s79" name="BRAF(RBD=2, Dm=1, rafi=None, V600=&apos;WT&apos;, S365=&apos;u&apos;, ERKT753=&apos;u&apos;) ._br_CRAF(RBD=None, Dm=1, rafi=3, S259=&apos;u&apos;, S338=&apos;u&apos;, ERKS642=&apos;u&apos;) ._br_RAFi1(raf=3) ._br_RAS(raf=2, G=&apos;T&apos;)" compartment="default" initialAmount="0" hasOnlySubstanceUnits="true" boundaryCondition="false" constant="false"/>
      <species id="__s80" name="BRAF(RBD=2, Dm=1, rafi=None, V600=&apos;WT&apos;, S365=&apos;u&apos;, ERKT753=&apos;u&apos;) ._br_CRAF(RBD=None, Dm=1, rafi=3, S259=&apos;u&apos;, S338=&apos;u&apos;, ERKS642=&apos;u&apos;) ._br_RAFi2(raf=3) ._br_RAS(raf=2, G=&apos;T&apos;)" compartment="default" initialAmount="0" hasOnlySubstanceUnits="true" boundaryCondition="false" constant="false"/>
      <species id="__s81" name="BRAF(RBD=None, Dm=1, rafi=2, V600=&apos;WT&apos;, S365=&apos;u&apos;, ERKT753=&apos;u&apos;) ._br_CRAF(RBD=None, Dm=1, rafi=None, S259=&apos;u&apos;, S338=&apos;u&apos;, ERKS642=&apos;u&apos;) ._br_RAFi1(raf=2)" compartment="default" initialAmount="0" hasOnlySubstanceUnits="true" boundaryCondition="false" constant="false"/>
      <species id="__s82" name="BRAF(RBD=None, Dm=1, rafi=2, V600=&apos;WT&apos;, S365=&apos;u&apos;, ERKT753=&apos;u&apos;) ._br_CRAF(RBD=3, Dm=1, rafi=None, S259=&apos;u&apos;, S338=&apos;u&apos;, ERKS642=&apos;u&apos;) ._br_RAFi1(raf=2) ._br_RAS(raf=3, G=&apos;T&apos;)" compartment="default" initialAmount="0" hasOnlySubstanceUnits="true" boundaryCondition="false" constant="false"/>
      <species id="__s83" name="BRAF(RBD=None, Dm=1, rafi=2, V600=&apos;WT&apos;, S365=&apos;u&apos;, ERKT753=&apos;u&apos;) ._br_CRAF(RBD=None, Dm=1, rafi=3, S259=&apos;u&apos;, S338=&apos;u&apos;, ERKS642=&apos;u&apos;) ._br_RAFi1(raf=2) ._br_RAFi1(raf=3)" compartment="default" initialAmount="0" hasOnlySubstanceUnits="true" boundaryCondition="false" constant="false"/>
      <species id="__s84" name="BRAF(RBD=None, Dm=1, rafi=2, V600=&apos;WT&apos;, S365=&apos;u&apos;, ERKT753=&apos;u&apos;) ._br_CRAF(RBD=None, Dm=1, rafi=3, S259=&apos;u&apos;, S338=&apos;u&apos;, ERKS642=&apos;u&apos;) ._br_RAFi1(raf=2) ._br_RAFi2(raf=3)" compartment="default" initialAmount="0" hasOnlySubstanceUnits="true" boundaryCondition="false" constant="false"/>
      <species id="__s85" name="BRAF(RBD=None, Dm=1, rafi=2, V600=&apos;WT&apos;, S365=&apos;u&apos;, ERKT753=&apos;u&apos;) ._br_CRAF(RBD=None, Dm=1, rafi=None, S259=&apos;u&apos;, S338=&apos;u&apos;, ERKS642=&apos;u&apos;) ._br_RAFi2(raf=2)" compartment="default" initialAmount="0" hasOnlySubstanceUnits="true" boundaryCondition="false" constant="false"/>
      <species id="__s86" name="BRAF(RBD=None, Dm=1, rafi=2, V600=&apos;WT&apos;, S365=&apos;u&apos;, ERKT753=&apos;u&apos;) ._br_CRAF(RBD=3, Dm=1, rafi=None, S259=&apos;u&apos;, S338=&apos;u&apos;, ERKS642=&apos;u&apos;) ._br_RAFi2(raf=2) ._br_RAS(raf=3, G=&apos;T&apos;)" compartment="default" initialAmount="0" hasOnlySubstanceUnits="true" boundaryCondition="false" constant="false"/>
      <species id="__s87" name="BRAF(RBD=None, Dm=1, rafi=2, V600=&apos;WT&apos;, S365=&apos;u&apos;, ERKT753=&apos;u&apos;) ._br_CRAF(RBD=None, Dm=1, rafi=3, S259=&apos;u&apos;, S338=&apos;u&apos;, ERKS642=&apos;u&apos;) ._br_RAFi1(raf=3) ._br_RAFi2(raf=2)" compartment="default" initialAmount="0" hasOnlySubstanceUnits="true" boundaryCondition="false" constant="false"/>
      <species id="__s88" name="BRAF(RBD=None, Dm=1, rafi=2, V600=&apos;WT&apos;, S365=&apos;u&apos;, ERKT753=&apos;u&apos;) ._br_CRAF(RBD=None, Dm=1, rafi=3, S259=&apos;u&apos;, S338=&apos;u&apos;, ERKS642=&apos;u&apos;) ._br_RAFi2(raf=2) ._br_RAFi2(raf=3)" compartment="default" initialAmount="0" hasOnlySubstanceUnits="true" boundaryCondition="false" constant="false"/>
      <species id="__s89" name="CRAF(RBD=None, Dm=1, rafi=2, S259=&apos;u&apos;, S338=&apos;u&apos;, ERKS642=&apos;u&apos;) ._br_CRAF(RBD=None, Dm=1, rafi=None, S259=&apos;u&apos;, S338=&apos;u&apos;, ERKS642=&apos;u&apos;) ._br_RAFi1(raf=2)" compartment="default" initialAmount="0" hasOnlySubstanceUnits="true" boundaryCondition="false" constant="false"/>
      <species id="__s90" name="CRAF(RBD=None, Dm=1, rafi=2, S259=&apos;u&apos;, S338=&apos;u&apos;, ERKS642=&apos;u&apos;) ._br_CRAF(RBD=None, Dm=1, rafi=None, S259=&apos;u&apos;, S338=&apos;u&apos;, ERKS642=&apos;u&apos;) ._br_RAFi2(raf=2)" compartment="default" initialAmount="0" hasOnlySubstanceUnits="true" boundaryCondition="false" constant="false"/>
      <species id="__s91" name="CRAF(RBD=2, Dm=1, rafi=None, S259=&apos;u&apos;, S338=&apos;u&apos;, ERKS642=&apos;u&apos;) ._br_CRAF(RBD=3, Dm=1, rafi=None, S259=&apos;u&apos;, S338=&apos;u&apos;, ERKS642=&apos;u&apos;) ._br_RAS(raf=2, G=&apos;T&apos;) ._br_RAS(raf=3, G=&apos;T&apos;)" compartment="default" initialAmount="0" hasOnlySubstanceUnits="true" boundaryCondition="false" constant="false"/>
      <species id="__s92" name="CRAF(RBD=2, Dm=1, rafi=None, S259=&apos;u&apos;, S338=&apos;u&apos;, ERKS642=&apos;u&apos;) ._br_CRAF(RBD=None, Dm=1, rafi=3, S259=&apos;u&apos;, S338=&apos;u&apos;, ERKS642=&apos;u&apos;) ._br_RAFi1(raf=3) ._br_RAS(raf=2, G=&apos;T&apos;)" compartment="default" initialAmount="0" hasOnlySubstanceUnits="true" boundaryCondition="false" constant="false"/>
      <species id="__s93" name="CRAF(RBD=2, Dm=1, rafi=None, S259=&apos;u&apos;, S338=&apos;u&apos;, ERKS642=&apos;u&apos;) ._br_CRAF(RBD=None, Dm=1, rafi=3, S259=&apos;u&apos;, S338=&apos;u&apos;, ERKS642=&apos;u&apos;) ._br_RAFi2(raf=3) ._br_RAS(raf=2, G=&apos;T&apos;)" compartment="default" initialAmount="0" hasOnlySubstanceUnits="true" boundaryCondition="false" constant="false"/>
      <species id="__s94" name="CRAF(RBD=None, Dm=1, rafi=2, S259=&apos;u&apos;, S338=&apos;u&apos;, ERKS642=&apos;u&apos;) ._br_CRAF(RBD=None, Dm=1, rafi=3, S259=&apos;u&apos;, S338=&apos;u&apos;, ERKS642=&apos;u&apos;) ._br_RAFi1(raf=2) ._br_RAFi1(raf=3)" compartment="default" initialAmount="0" hasOnlySubstanceUnits="true" boundaryCondition="false" constant="false"/>
      <species id="__s95" name="CRAF(RBD=None, Dm=1, rafi=2, S259=&apos;u&apos;, S338=&apos;u&apos;, ERKS642=&apos;u&apos;) ._br_CRAF(RBD=None, Dm=1, rafi=3, S259=&apos;u&apos;, S338=&apos;u&apos;, ERKS642=&apos;u&apos;) ._br_RAFi1(raf=2) ._br_RAFi2(raf=3)" compartment="default" initialAmount="0" hasOnlySubstanceUnits="true" boundaryCondition="false" constant="false"/>
      <species id="__s96" name="CRAF(RBD=None, Dm=1, rafi=2, S259=&apos;u&apos;, S338=&apos;u&apos;, ERKS642=&apos;u&apos;) ._br_CRAF(RBD=None, Dm=1, rafi=3, S259=&apos;u&apos;, S338=&apos;u&apos;, ERKS642=&apos;u&apos;) ._br_RAFi2(raf=2) ._br_RAFi2(raf=3)" compartment="default" initialAmount="0" hasOnlySubstanceUnits="true" boundaryCondition="false" constant="false"/>
      <species id="__s97" name="ARAF(RBD=None, Dm=1, rafi=2, S214=&apos;u&apos;, S299=&apos;u&apos;, ERK=&apos;u&apos;) ._br_BRAF(RBD=None, Dm=1, rafi=None, V600=&apos;WT&apos;, S365=&apos;u&apos;, ERKT753=&apos;u&apos;) ._br_RAFi1(raf=2)" compartment="default" initialAmount="0" hasOnlySubstanceUnits="true" boundaryCondition="false" constant="false"/>
      <species id="__s98" name="ARAF(RBD=None, Dm=1, rafi=2, S214=&apos;u&apos;, S299=&apos;u&apos;, ERK=&apos;u&apos;) ._br_BRAF(RBD=None, Dm=1, rafi=None, V600=&apos;WT&apos;, S365=&apos;u&apos;, ERKT753=&apos;u&apos;) ._br_RAFi2(raf=2)" compartment="default" initialAmount="0" hasOnlySubstanceUnits="true" boundaryCondition="false" constant="false"/>
      <species id="__s99" name="ARAF(RBD=2, Dm=1, rafi=None, S214=&apos;u&apos;, S299=&apos;u&apos;, ERK=&apos;u&apos;) ._br_BRAF(RBD=3, Dm=1, rafi=None, V600=&apos;WT&apos;, S365=&apos;u&apos;, ERKT753=&apos;u&apos;) ._br_RAS(raf=3, G=&apos;T&apos;) ._br_RAS(raf=2, G=&apos;T&apos;)" compartment="default" initialAmount="0" hasOnlySubstanceUnits="true" boundaryCondition="false" constant="false"/>
      <species id="__s100" name="ARAF(RBD=None, Dm=1, rafi=2, S214=&apos;u&apos;, S299=&apos;u&apos;, ERK=&apos;u&apos;) ._br_BRAF(RBD=3, Dm=1, rafi=None, V600=&apos;WT&apos;, S365=&apos;u&apos;, ERKT753=&apos;u&apos;) ._br_RAFi1(raf=2) ._br_RAS(raf=3, G=&apos;T&apos;)" compartment="default" initialAmount="0" hasOnlySubstanceUnits="true" boundaryCondition="false" constant="false"/>
      <species id="__s101" name="ARAF(RBD=None, Dm=1, rafi=2, S214=&apos;u&apos;, S299=&apos;u&apos;, ERK=&apos;u&apos;) ._br_BRAF(RBD=3, Dm=1, rafi=None, V600=&apos;WT&apos;, S365=&apos;u&apos;, ERKT753=&apos;u&apos;) ._br_RAFi2(raf=2) ._br_RAS(raf=3, G=&apos;T&apos;)" compartment="default" initialAmount="0" hasOnlySubstanceUnits="true" boundaryCondition="false" constant="false"/>
      <species id="__s102" name="ARAF(RBD=None, Dm=1, rafi=None, S214=&apos;u&apos;, S299=&apos;u&apos;, ERK=&apos;u&apos;) ._br_BRAF(RBD=None, Dm=1, rafi=2, V600=&apos;WT&apos;, S365=&apos;u&apos;, ERKT753=&apos;u&apos;) ._br_RAFi1(raf=2)" compartment="default" initialAmount="0" hasOnlySubstanceUnits="true" boundaryCondition="false" constant="false"/>
      <species id="__s103" name="ARAF(RBD=2, Dm=1, rafi=None, S214=&apos;u&apos;, S299=&apos;u&apos;, ERK=&apos;u&apos;) ._br_BRAF(RBD=None, Dm=1, rafi=3, V600=&apos;WT&apos;, S365=&apos;u&apos;, ERKT753=&apos;u&apos;) ._br_RAFi1(raf=3) ._br_RAS(raf=2, G=&apos;T&apos;)" compartment="default" initialAmount="0" hasOnlySubstanceUnits="true" boundaryCondition="false" constant="false"/>
      <species id="__s104" name="ARAF(RBD=None, Dm=1, rafi=2, S214=&apos;u&apos;, S299=&apos;u&apos;, ERK=&apos;u&apos;) ._br_BRAF(RBD=None, Dm=1, rafi=3, V600=&apos;WT&apos;, S365=&apos;u&apos;, ERKT753=&apos;u&apos;) ._br_RAFi1(raf=3) ._br_RAFi1(raf=2)" compartment="default" initialAmount="0" hasOnlySubstanceUnits="true" boundaryCondition="false" constant="false"/>
      <species id="__s105" name="ARAF(RBD=None, Dm=1, rafi=2, S214=&apos;u&apos;, S299=&apos;u&apos;, ERK=&apos;u&apos;) ._br_BRAF(RBD=None, Dm=1, rafi=3, V600=&apos;WT&apos;, S365=&apos;u&apos;, ERKT753=&apos;u&apos;) ._br_RAFi1(raf=3) ._br_RAFi2(raf=2)" compartment="default" initialAmount="0" hasOnlySubstanceUnits="true" boundaryCondition="false" constant="false"/>
      <species id="__s106" name="ARAF(RBD=None, Dm=1, rafi=None, S214=&apos;u&apos;, S299=&apos;u&apos;, ERK=&apos;u&apos;) ._br_BRAF(RBD=None, Dm=1, rafi=2, V600=&apos;WT&apos;, S365=&apos;u&apos;, ERKT753=&apos;u&apos;) ._br_RAFi2(raf=2)" compartment="default" initialAmount="0" hasOnlySubstanceUnits="true" boundaryCondition="false" constant="false"/>
      <species id="__s107" name="ARAF(RBD=2, Dm=1, rafi=None, S214=&apos;u&apos;, S299=&apos;u&apos;, ERK=&apos;u&apos;) ._br_BRAF(RBD=None, Dm=1, rafi=3, V600=&apos;WT&apos;, S365=&apos;u&apos;, ERKT753=&apos;u&apos;) ._br_RAFi2(raf=3) ._br_RAS(raf=2, G=&apos;T&apos;)" compartment="default" initialAmount="0" hasOnlySubstanceUnits="true" boundaryCondition="false" constant="false"/>
      <species id="__s108" name="ARAF(RBD=None, Dm=1, rafi=2, S214=&apos;u&apos;, S299=&apos;u&apos;, ERK=&apos;u&apos;) ._br_BRAF(RBD=None, Dm=1, rafi=3, V600=&apos;WT&apos;, S365=&apos;u&apos;, ERKT753=&apos;u&apos;) ._br_RAFi1(raf=2) ._br_RAFi2(raf=3)" compartment="default" initialAmount="0" hasOnlySubstanceUnits="true" boundaryCondition="false" constant="false"/>
      <species id="__s109" name="ARAF(RBD=None, Dm=1, rafi=2, S214=&apos;u&apos;, S299=&apos;u&apos;, ERK=&apos;u&apos;) ._br_BRAF(RBD=None, Dm=1, rafi=3, V600=&apos;WT&apos;, S365=&apos;u&apos;, ERKT753=&apos;u&apos;) ._br_RAFi2(raf=3) ._br_RAFi2(raf=2)" compartment="default" initialAmount="0" hasOnlySubstanceUnits="true" boundaryCondition="false" constant="false"/>
      <species id="__s110" name="ARAF(RBD=None, Dm=1, rafi=2, S214=&apos;u&apos;, S299=&apos;u&apos;, ERK=&apos;u&apos;) ._br_CRAF(RBD=None, Dm=1, rafi=None, S259=&apos;u&apos;, S338=&apos;u&apos;, ERKS642=&apos;u&apos;) ._br_RAFi1(raf=2)" compartment="default" initialAmount="0" hasOnlySubstanceUnits="true" boundaryCondition="false" constant="false"/>
      <species id="__s111" name="ARAF(RBD=None, Dm=1, rafi=2, S214=&apos;u&apos;, S299=&apos;u&apos;, ERK=&apos;u&apos;) ._br_CRAF(RBD=None, Dm=1, rafi=None, S259=&apos;u&apos;, S338=&apos;u&apos;, ERKS642=&apos;u&apos;) ._br_RAFi2(raf=2)" compartment="default" initialAmount="0" hasOnlySubstanceUnits="true" boundaryCondition="false" constant="false"/>
      <species id="__s112" name="ARAF(RBD=2, Dm=1, rafi=None, S214=&apos;u&apos;, S299=&apos;u&apos;, ERK=&apos;u&apos;) ._br_CRAF(RBD=3, Dm=1, rafi=None, S259=&apos;u&apos;, S338=&apos;u&apos;, ERKS642=&apos;u&apos;) ._br_RAS(raf=3, G=&apos;T&apos;) ._br_RAS(raf=2, G=&apos;T&apos;)" compartment="default" initialAmount="0" hasOnlySubstanceUnits="true" boundaryCondition="false" constant="false"/>
      <species id="__s113" name="ARAF(RBD=None, Dm=1, rafi=2, S214=&apos;u&apos;, S299=&apos;u&apos;, ERK=&apos;u&apos;) ._br_CRAF(RBD=3, Dm=1, rafi=None, S259=&apos;u&apos;, S338=&apos;u&apos;, ERKS642=&apos;u&apos;) ._br_RAFi1(raf=2) ._br_RAS(raf=3, G=&apos;T&apos;)" compartment="default" initialAmount="0" hasOnlySubstanceUnits="true" boundaryCondition="false" constant="false"/>
      <species id="__s114" name="ARAF(RBD=None, Dm=1, rafi=2, S214=&apos;u&apos;, S299=&apos;u&apos;, ERK=&apos;u&apos;) ._br_CRAF(RBD=3, Dm=1, rafi=None, S259=&apos;u&apos;, S338=&apos;u&apos;, ERKS642=&apos;u&apos;) ._br_RAFi2(raf=2) ._br_RAS(raf=3, G=&apos;T&apos;)" compartment="default" initialAmount="0" hasOnlySubstanceUnits="true" boundaryCondition="false" constant="false"/>
      <species id="__s115" name="ARAF(RBD=None, Dm=1, rafi=None, S214=&apos;u&apos;, S299=&apos;u&apos;, ERK=&apos;u&apos;) ._br_CRAF(RBD=None, Dm=1, rafi=2, S259=&apos;u&apos;, S338=&apos;u&apos;, ERKS642=&apos;u&apos;) ._br_RAFi1(raf=2)" compartment="default" initialAmount="0" hasOnlySubstanceUnits="true" boundaryCondition="false" constant="false"/>
      <species id="__s116" name="ARAF(RBD=2, Dm=1, rafi=None, S214=&apos;u&apos;, S299=&apos;u&apos;, ERK=&apos;u&apos;) ._br_CRAF(RBD=None, Dm=1, rafi=3, S259=&apos;u&apos;, S338=&apos;u&apos;, ERKS642=&apos;u&apos;) ._br_RAFi1(raf=3) ._br_RAS(raf=2, G=&apos;T&apos;)" compartment="default" initialAmount="0" hasOnlySubstanceUnits="true" boundaryCondition="false" constant="false"/>
      <species id="__s117" name="ARAF(RBD=None, Dm=1, rafi=2, S214=&apos;u&apos;, S299=&apos;u&apos;, ERK=&apos;u&apos;) ._br_CRAF(RBD=None, Dm=1, rafi=3, S259=&apos;u&apos;, S338=&apos;u&apos;, ERKS642=&apos;u&apos;) ._br_RAFi1(raf=3) ._br_RAFi1(raf=2)" compartment="default" initialAmount="0" hasOnlySubstanceUnits="true" boundaryCondition="false" constant="false"/>
      <species id="__s118" name="ARAF(RBD=None, Dm=1, rafi=2, S214=&apos;u&apos;, S299=&apos;u&apos;, ERK=&apos;u&apos;) ._br_CRAF(RBD=None, Dm=1, rafi=3, S259=&apos;u&apos;, S338=&apos;u&apos;, ERKS642=&apos;u&apos;) ._br_RAFi1(raf=3) ._br_RAFi2(raf=2)" compartment="default" initialAmount="0" hasOnlySubstanceUnits="true" boundaryCondition="false" constant="false"/>
      <species id="__s119" name="ARAF(RBD=None, Dm=1, rafi=None, S214=&apos;u&apos;, S299=&apos;u&apos;, ERK=&apos;u&apos;) ._br_CRAF(RBD=None, Dm=1, rafi=2, S259=&apos;u&apos;, S338=&apos;u&apos;, ERKS642=&apos;u&apos;) ._br_RAFi2(raf=2)" compartment="default" initialAmount="0" hasOnlySubstanceUnits="true" boundaryCondition="false" constant="false"/>
      <species id="__s120" name="ARAF(RBD=2, Dm=1, rafi=None, S214=&apos;u&apos;, S299=&apos;u&apos;, ERK=&apos;u&apos;) ._br_CRAF(RBD=None, Dm=1, rafi=3, S259=&apos;u&apos;, S338=&apos;u&apos;, ERKS642=&apos;u&apos;) ._br_RAFi2(raf=3) ._br_RAS(raf=2, G=&apos;T&apos;)" compartment="default" initialAmount="0" hasOnlySubstanceUnits="true" boundaryCondition="false" constant="false"/>
      <species id="__s121" name="ARAF(RBD=None, Dm=1, rafi=2, S214=&apos;u&apos;, S299=&apos;u&apos;, ERK=&apos;u&apos;) ._br_CRAF(RBD=None, Dm=1, rafi=3, S259=&apos;u&apos;, S338=&apos;u&apos;, ERKS642=&apos;u&apos;) ._br_RAFi1(raf=2) ._br_RAFi2(raf=3)" compartment="default" initialAmount="0" hasOnlySubstanceUnits="true" boundaryCondition="false" constant="false"/>
      <species id="__s122" name="ARAF(RBD=None, Dm=1, rafi=2, S214=&apos;u&apos;, S299=&apos;u&apos;, ERK=&apos;u&apos;) ._br_CRAF(RBD=None, Dm=1, rafi=3, S259=&apos;u&apos;, S338=&apos;u&apos;, ERKS642=&apos;u&apos;) ._br_RAFi2(raf=3) ._br_RAFi2(raf=2)" compartment="default" initialAmount="0" hasOnlySubstanceUnits="true" boundaryCondition="false" constant="false"/>
      <species id="__s123" name="ARAF(RBD=None, Dm=1, rafi=2, S214=&apos;u&apos;, S299=&apos;u&apos;, ERK=&apos;u&apos;) ._br_ARAF(RBD=None, Dm=1, rafi=None, S214=&apos;u&apos;, S299=&apos;u&apos;, ERK=&apos;u&apos;) ._br_RAFi1(raf=2)" compartment="default" initialAmount="0" hasOnlySubstanceUnits="true" boundaryCondition="false" constant="false"/>
      <species id="__s124" name="ARAF(RBD=None, Dm=1, rafi=2, S214=&apos;u&apos;, S299=&apos;u&apos;, ERK=&apos;u&apos;) ._br_ARAF(RBD=None, Dm=1, rafi=None, S214=&apos;u&apos;, S299=&apos;u&apos;, ERK=&apos;u&apos;) ._br_RAFi2(raf=2)" compartment="default" initialAmount="0" hasOnlySubstanceUnits="true" boundaryCondition="false" constant="false"/>
      <species id="__s125" name="ARAF(RBD=2, Dm=1, rafi=None, S214=&apos;u&apos;, S299=&apos;u&apos;, ERK=&apos;u&apos;) ._br_ARAF(RBD=3, Dm=1, rafi=None, S214=&apos;u&apos;, S299=&apos;u&apos;, ERK=&apos;u&apos;) ._br_RAS(raf=2, G=&apos;T&apos;) ._br_RAS(raf=3, G=&apos;T&apos;)" compartment="default" initialAmount="0" hasOnlySubstanceUnits="true" boundaryCondition="false" constant="false"/>
      <species id="__s126" name="ARAF(RBD=2, Dm=1, rafi=None, S214=&apos;u&apos;, S299=&apos;u&apos;, ERK=&apos;u&apos;) ._br_ARAF(RBD=None, Dm=1, rafi=3, S214=&apos;u&apos;, S299=&apos;u&apos;, ERK=&apos;u&apos;) ._br_RAFi1(raf=3) ._br_RAS(raf=2, G=&apos;T&apos;)" compartment="default" initialAmount="0" hasOnlySubstanceUnits="true" boundaryCondition="false" constant="false"/>
      <species id="__s127" name="ARAF(RBD=2, Dm=1, rafi=None, S214=&apos;u&apos;, S299=&apos;u&apos;, ERK=&apos;u&apos;) ._br_ARAF(RBD=None, Dm=1, rafi=3, S214=&apos;u&apos;, S299=&apos;u&apos;, ERK=&apos;u&apos;) ._br_RAFi2(raf=3) ._br_RAS(raf=2, G=&apos;T&apos;)" compartment="default" initialAmount="0" hasOnlySubstanceUnits="true" boundaryCondition="false" constant="false"/>
      <species id="__s128" name="ARAF(RBD=None, Dm=1, rafi=2, S214=&apos;u&apos;, S299=&apos;u&apos;, ERK=&apos;u&apos;) ._br_ARAF(RBD=None, Dm=1, rafi=3, S214=&apos;u&apos;, S299=&apos;u&apos;, ERK=&apos;u&apos;) ._br_RAFi1(raf=2) ._br_RAFi1(raf=3)" compartment="default" initialAmount="0" hasOnlySubstanceUnits="true" boundaryCondition="false" constant="false"/>
      <species id="__s129" name="ARAF(RBD=None, Dm=1, rafi=2, S214=&apos;u&apos;, S299=&apos;u&apos;, ERK=&apos;u&apos;) ._br_ARAF(RBD=None, Dm=1, rafi=3, S214=&apos;u&apos;, S299=&apos;u&apos;, ERK=&apos;u&apos;) ._br_RAFi1(raf=2) ._br_RAFi2(raf=3)" compartment="default" initialAmount="0" hasOnlySubstanceUnits="true" boundaryCondition="false" constant="false"/>
      <species id="__s130" name="ARAF(RBD=None, Dm=1, rafi=2, S214=&apos;u&apos;, S299=&apos;u&apos;, ERK=&apos;u&apos;) ._br_ARAF(RBD=None, Dm=1, rafi=3, S214=&apos;u&apos;, S299=&apos;u&apos;, ERK=&apos;u&apos;) ._br_RAFi2(raf=2) ._br_RAFi2(raf=3)" compartment="default" initialAmount="0" hasOnlySubstanceUnits="true" boundaryCondition="false" constant="false"/>
      <species id="__s131" name="MEK(ph1=1, erk=None, phospho=&apos;pp&apos;) ._br_Ph1(mek=1)" compartment="default" initialAmount="0" hasOnlySubstanceUnits="true" boundaryCondition="false" constant="false"/>
      <species id="__s132" name="ERK(raf=None, mek=1, mkp3=None, phospho=&apos;u&apos;) ._br_MEK(ph1=None, erk=1, phospho=&apos;pp&apos;)" compartment="default" initialAmount="0" hasOnlySubstanceUnits="true" boundaryCondition="false" constant="false"/>
      <species id="__s133" name="BRAF(RBD=2, Dm=1, rafi=3, V600=&apos;WT&apos;, S365=&apos;u&apos;, ERKT753=&apos;u&apos;) ._br_BRAF(RBD=None, Dm=1, rafi=None, V600=&apos;WT&apos;, S365=&apos;u&apos;, ERKT753=&apos;u&apos;) ._br_RAFi1(raf=3) ._br_RAS(raf=2, G=&apos;T&apos;)" compartment="default" initialAmount="0" hasOnlySubstanceUnits="true" boundaryCondition="false" constant="false"/>
      <species id="__s134" name="BRAF(RBD=2, Dm=1, rafi=3, V600=&apos;WT&apos;, S365=&apos;u&apos;, ERKT753=&apos;u&apos;) ._br_BRAF(RBD=None, Dm=1, rafi=None, V600=&apos;WT&apos;, S365=&apos;u&apos;, ERKT753=&apos;u&apos;) ._br_RAFi2(raf=3) ._br_RAS(raf=2, G=&apos;T&apos;)" compartment="default" initialAmount="0" hasOnlySubstanceUnits="true" boundaryCondition="false" constant="false"/>
      <species id="__s135" name="BRAF(RBD=2, Dm=1, rafi=3, V600=&apos;WT&apos;, S365=&apos;u&apos;, ERKT753=&apos;u&apos;) ._br_BRAF(RBD=4, Dm=1, rafi=None, V600=&apos;WT&apos;, S365=&apos;u&apos;, ERKT753=&apos;u&apos;) ._br_RAFi1(raf=3) ._br_RAS(raf=2, G=&apos;T&apos;) ._br_RAS(raf=4, G=&apos;T&apos;)" compartment="default" initialAmount="0" hasOnlySubstanceUnits="true" boundaryCondition="false" constant="false"/>
      <species id="__s136" name="BRAF(RBD=2, Dm=1, rafi=3, V600=&apos;WT&apos;, S365=&apos;u&apos;, ERKT753=&apos;u&apos;) ._br_BRAF(RBD=4, Dm=1, rafi=None, V600=&apos;WT&apos;, S365=&apos;u&apos;, ERKT753=&apos;u&apos;) ._br_RAFi2(raf=3) ._br_RAS(raf=2, G=&apos;T&apos;) ._br_RAS(raf=4, G=&apos;T&apos;)" compartment="default" initialAmount="0" hasOnlySubstanceUnits="true" boundaryCondition="false" constant="false"/>
      <species id="__s137" name="BRAF(RBD=2, Dm=1, rafi=3, V600=&apos;WT&apos;, S365=&apos;u&apos;, ERKT753=&apos;u&apos;) ._br_BRAF(RBD=None, Dm=1, rafi=4, V600=&apos;WT&apos;, S365=&apos;u&apos;, ERKT753=&apos;u&apos;) ._br_RAFi1(raf=3) ._br_RAFi1(raf=4) ._br_RAS(raf=2, G=&apos;T&apos;)" compartment="default" initialAmount="0" hasOnlySubstanceUnits="true" boundaryCondition="false" constant="false"/>
      <species id="__s138" name="BRAF(RBD=2, Dm=1, rafi=3, V600=&apos;WT&apos;, S365=&apos;u&apos;, ERKT753=&apos;u&apos;) ._br_BRAF(RBD=None, Dm=1, rafi=4, V600=&apos;WT&apos;, S365=&apos;u&apos;, ERKT753=&apos;u&apos;) ._br_RAFi1(raf=3) ._br_RAFi2(raf=4) ._br_RAS(raf=2, G=&apos;T&apos;)" compartment="default" initialAmount="0" hasOnlySubstanceUnits="true" boundaryCondition="false" constant="false"/>
      <species id="__s139" name="BRAF(RBD=2, Dm=1, rafi=3, V600=&apos;WT&apos;, S365=&apos;u&apos;, ERKT753=&apos;u&apos;) ._br_BRAF(RBD=None, Dm=1, rafi=4, V600=&apos;WT&apos;, S365=&apos;u&apos;, ERKT753=&apos;u&apos;) ._br_RAFi1(raf=4) ._br_RAFi2(raf=3) ._br_RAS(raf=2, G=&apos;T&apos;)" compartment="default" initialAmount="0" hasOnlySubstanceUnits="true" boundaryCondition="false" constant="false"/>
      <species id="__s140" name="BRAF(RBD=2, Dm=1, rafi=3, V600=&apos;WT&apos;, S365=&apos;u&apos;, ERKT753=&apos;u&apos;) ._br_BRAF(RBD=None, Dm=1, rafi=4, V600=&apos;WT&apos;, S365=&apos;u&apos;, ERKT753=&apos;u&apos;) ._br_RAFi2(raf=3) ._br_RAFi2(raf=4) ._br_RAS(raf=2, G=&apos;T&apos;)" compartment="default" initialAmount="0" hasOnlySubstanceUnits="true" boundaryCondition="false" constant="false"/>
      <species id="__s141" name="BRAF(RBD=2, Dm=1, rafi=3, V600=&apos;WT&apos;, S365=&apos;u&apos;, ERKT753=&apos;u&apos;) ._br_CRAF(RBD=None, Dm=1, rafi=None, S259=&apos;u&apos;, S338=&apos;u&apos;, ERKS642=&apos;u&apos;) ._br_RAFi1(raf=3) ._br_RAS(raf=2, G=&apos;T&apos;)" compartment="default" initialAmount="0" hasOnlySubstanceUnits="true" boundaryCondition="false" constant="false"/>
      <species id="__s142" name="BRAF(RBD=2, Dm=1, rafi=3, V600=&apos;WT&apos;, S365=&apos;u&apos;, ERKT753=&apos;u&apos;) ._br_CRAF(RBD=4, Dm=1, rafi=None, S259=&apos;u&apos;, S338=&apos;u&apos;, ERKS642=&apos;u&apos;) ._br_RAFi1(raf=3) ._br_RAS(raf=2, G=&apos;T&apos;) ._br_RAS(raf=4, G=&apos;T&apos;)" compartment="default" initialAmount="0" hasOnlySubstanceUnits="true" boundaryCondition="false" constant="false"/>
      <species id="__s143" name="BRAF(RBD=2, Dm=1, rafi=3, V600=&apos;WT&apos;, S365=&apos;u&apos;, ERKT753=&apos;u&apos;) ._br_CRAF(RBD=None, Dm=1, rafi=4, S259=&apos;u&apos;, S338=&apos;u&apos;, ERKS642=&apos;u&apos;) ._br_RAFi1(raf=3) ._br_RAFi1(raf=4) ._br_RAS(raf=2, G=&apos;T&apos;)" compartment="default" initialAmount="0" hasOnlySubstanceUnits="true" boundaryCondition="false" constant="false"/>
      <species id="__s144" name="BRAF(RBD=2, Dm=1, rafi=3, V600=&apos;WT&apos;, S365=&apos;u&apos;, ERKT753=&apos;u&apos;) ._br_CRAF(RBD=None, Dm=1, rafi=4, S259=&apos;u&apos;, S338=&apos;u&apos;, ERKS642=&apos;u&apos;) ._br_RAFi1(raf=3) ._br_RAFi2(raf=4) ._br_RAS(raf=2, G=&apos;T&apos;)" compartment="default" initialAmount="0" hasOnlySubstanceUnits="true" boundaryCondition="false" constant="false"/>
      <species id="__s145" name="BRAF(RBD=2, Dm=1, rafi=3, V600=&apos;WT&apos;, S365=&apos;u&apos;, ERKT753=&apos;u&apos;) ._br_CRAF(RBD=None, Dm=1, rafi=None, S259=&apos;u&apos;, S338=&apos;u&apos;, ERKS642=&apos;u&apos;) ._br_RAFi2(raf=3) ._br_RAS(raf=2, G=&apos;T&apos;)" compartment="default" initialAmount="0" hasOnlySubstanceUnits="true" boundaryCondition="false" constant="false"/>
      <species id="__s146" name="BRAF(RBD=2, Dm=1, rafi=3, V600=&apos;WT&apos;, S365=&apos;u&apos;, ERKT753=&apos;u&apos;) ._br_CRAF(RBD=4, Dm=1, rafi=None, S259=&apos;u&apos;, S338=&apos;u&apos;, ERKS642=&apos;u&apos;) ._br_RAFi2(raf=3) ._br_RAS(raf=2, G=&apos;T&apos;) ._br_RAS(raf=4, G=&apos;T&apos;)" compartment="default" initialAmount="0" hasOnlySubstanceUnits="true" boundaryCondition="false" constant="false"/>
      <species id="__s147" name="BRAF(RBD=2, Dm=1, rafi=3, V600=&apos;WT&apos;, S365=&apos;u&apos;, ERKT753=&apos;u&apos;) ._br_CRAF(RBD=None, Dm=1, rafi=4, S259=&apos;u&apos;, S338=&apos;u&apos;, ERKS642=&apos;u&apos;) ._br_RAFi1(raf=4) ._br_RAFi2(raf=3) ._br_RAS(raf=2, G=&apos;T&apos;)" compartment="default" initialAmount="0" hasOnlySubstanceUnits="true" boundaryCondition="false" constant="false"/>
      <species id="__s148" name="BRAF(RBD=2, Dm=1, rafi=3, V600=&apos;WT&apos;, S365=&apos;u&apos;, ERKT753=&apos;u&apos;) ._br_CRAF(RBD=None, Dm=1, rafi=4, S259=&apos;u&apos;, S338=&apos;u&apos;, ERKS642=&apos;u&apos;) ._br_RAFi2(raf=3) ._br_RAFi2(raf=4) ._br_RAS(raf=2, G=&apos;T&apos;)" compartment="default" initialAmount="0" hasOnlySubstanceUnits="true" boundaryCondition="false" constant="false"/>
      <species id="__s149" name="ARAF(RBD=None, Dm=1, rafi=None, S214=&apos;u&apos;, S299=&apos;u&apos;, ERK=&apos;u&apos;) ._br_BRAF(RBD=2, Dm=1, rafi=3, V600=&apos;WT&apos;, S365=&apos;u&apos;, ERKT753=&apos;u&apos;) ._br_RAFi1(raf=3) ._br_RAS(raf=2, G=&apos;T&apos;)" compartment="default" initialAmount="0" hasOnlySubstanceUnits="true" boundaryCondition="false" constant="false"/>
      <species id="__s150" name="ARAF(RBD=2, Dm=1, rafi=None, S214=&apos;u&apos;, S299=&apos;u&apos;, ERK=&apos;u&apos;) ._br_BRAF(RBD=3, Dm=1, rafi=4, V600=&apos;WT&apos;, S365=&apos;u&apos;, ERKT753=&apos;u&apos;) ._br_RAFi1(raf=4) ._br_RAS(raf=3, G=&apos;T&apos;) ._br_RAS(raf=2, G=&apos;T&apos;)" compartment="default" initialAmount="0" hasOnlySubstanceUnits="true" boundaryCondition="false" constant="false"/>
      <species id="__s151" name="ARAF(RBD=None, Dm=1, rafi=2, S214=&apos;u&apos;, S299=&apos;u&apos;, ERK=&apos;u&apos;) ._br_BRAF(RBD=3, Dm=1, rafi=4, V600=&apos;WT&apos;, S365=&apos;u&apos;, ERKT753=&apos;u&apos;) ._br_RAFi1(raf=4) ._br_RAFi1(raf=2) ._br_RAS(raf=3, G=&apos;T&apos;)" compartment="default" initialAmount="0" hasOnlySubstanceUnits="true" boundaryCondition="false" constant="false"/>
      <species id="__s152" name="ARAF(RBD=None, Dm=1, rafi=2, S214=&apos;u&apos;, S299=&apos;u&apos;, ERK=&apos;u&apos;) ._br_BRAF(RBD=3, Dm=1, rafi=4, V600=&apos;WT&apos;, S365=&apos;u&apos;, ERKT753=&apos;u&apos;) ._br_RAFi1(raf=4) ._br_RAFi2(raf=2) ._br_RAS(raf=3, G=&apos;T&apos;)" compartment="default" initialAmount="0" hasOnlySubstanceUnits="true" boundaryCondition="false" constant="false"/>
      <species id="__s153" name="ARAF(RBD=None, Dm=1, rafi=None, S214=&apos;u&apos;, S299=&apos;u&apos;, ERK=&apos;u&apos;) ._br_BRAF(RBD=2, Dm=1, rafi=3, V600=&apos;WT&apos;, S365=&apos;u&apos;, ERKT753=&apos;u&apos;) ._br_RAFi2(raf=3) ._br_RAS(raf=2, G=&apos;T&apos;)" compartment="default" initialAmount="0" hasOnlySubstanceUnits="true" boundaryCondition="false" constant="false"/>
      <species id="__s154" name="ARAF(RBD=2, Dm=1, rafi=None, S214=&apos;u&apos;, S299=&apos;u&apos;, ERK=&apos;u&apos;) ._br_BRAF(RBD=3, Dm=1, rafi=4, V600=&apos;WT&apos;, S365=&apos;u&apos;, ERKT753=&apos;u&apos;) ._br_RAFi2(raf=4) ._br_RAS(raf=3, G=&apos;T&apos;) ._br_RAS(raf=2, G=&apos;T&apos;)" compartment="default" initialAmount="0" hasOnlySubstanceUnits="true" boundaryCondition="false" constant="false"/>
      <species id="__s155" name="ARAF(RBD=None, Dm=1, rafi=2, S214=&apos;u&apos;, S299=&apos;u&apos;, ERK=&apos;u&apos;) ._br_BRAF(RBD=3, Dm=1, rafi=4, V600=&apos;WT&apos;, S365=&apos;u&apos;, ERKT753=&apos;u&apos;) ._br_RAFi1(raf=2) ._br_RAFi2(raf=4) ._br_RAS(raf=3, G=&apos;T&apos;)" compartment="default" initialAmount="0" hasOnlySubstanceUnits="true" boundaryCondition="false" constant="false"/>
      <species id="__s156" name="ARAF(RBD=None, Dm=1, rafi=2, S214=&apos;u&apos;, S299=&apos;u&apos;, ERK=&apos;u&apos;) ._br_BRAF(RBD=3, Dm=1, rafi=4, V600=&apos;WT&apos;, S365=&apos;u&apos;, ERKT753=&apos;u&apos;) ._br_RAFi2(raf=4) ._br_RAFi2(raf=2) ._br_RAS(raf=3, G=&apos;T&apos;)" compartment="default" initialAmount="0" hasOnlySubstanceUnits="true" boundaryCondition="false" constant="false"/>
      <species id="__s157" name="BRAF(RBD=None, Dm=1, rafi=None, V600=&apos;WT&apos;, S365=&apos;u&apos;, ERKT753=&apos;u&apos;) ._br_CRAF(RBD=2, Dm=1, rafi=3, S259=&apos;u&apos;, S338=&apos;u&apos;, ERKS642=&apos;u&apos;) ._br_RAFi1(raf=3) ._br_RAS(raf=2, G=&apos;T&apos;)" compartment="default" initialAmount="0" hasOnlySubstanceUnits="true" boundaryCondition="false" constant="false"/>
      <species id="__s158" name="BRAF(RBD=None, Dm=1, rafi=None, V600=&apos;WT&apos;, S365=&apos;u&apos;, ERKT753=&apos;u&apos;) ._br_CRAF(RBD=2, Dm=1, rafi=3, S259=&apos;u&apos;, S338=&apos;u&apos;, ERKS642=&apos;u&apos;) ._br_RAFi2(raf=3) ._br_RAS(raf=2, G=&apos;T&apos;)" compartment="default" initialAmount="0" hasOnlySubstanceUnits="true" boundaryCondition="false" constant="false"/>
      <species id="__s159" name="BRAF(RBD=2, Dm=1, rafi=None, V600=&apos;WT&apos;, S365=&apos;u&apos;, ERKT753=&apos;u&apos;) ._br_CRAF(RBD=3, Dm=1, rafi=4, S259=&apos;u&apos;, S338=&apos;u&apos;, ERKS642=&apos;u&apos;) ._br_RAFi1(raf=4) ._br_RAS(raf=3, G=&apos;T&apos;) ._br_RAS(raf=2, G=&apos;T&apos;)" compartment="default" initialAmount="0" hasOnlySubstanceUnits="true" boundaryCondition="false" constant="false"/>
      <species id="__s160" name="BRAF(RBD=2, Dm=1, rafi=None, V600=&apos;WT&apos;, S365=&apos;u&apos;, ERKT753=&apos;u&apos;) ._br_CRAF(RBD=3, Dm=1, rafi=4, S259=&apos;u&apos;, S338=&apos;u&apos;, ERKS642=&apos;u&apos;) ._br_RAFi2(raf=4) ._br_RAS(raf=3, G=&apos;T&apos;) ._br_RAS(raf=2, G=&apos;T&apos;)" compartment="default" initialAmount="0" hasOnlySubstanceUnits="true" boundaryCondition="false" constant="false"/>
      <species id="__s161" name="BRAF(RBD=None, Dm=1, rafi=2, V600=&apos;WT&apos;, S365=&apos;u&apos;, ERKT753=&apos;u&apos;) ._br_CRAF(RBD=3, Dm=1, rafi=4, S259=&apos;u&apos;, S338=&apos;u&apos;, ERKS642=&apos;u&apos;) ._br_RAFi1(raf=2) ._br_RAFi1(raf=4) ._br_RAS(raf=3, G=&apos;T&apos;)" compartment="default" initialAmount="0" hasOnlySubstanceUnits="true" boundaryCondition="false" constant="false"/>
      <species id="__s162" name="BRAF(RBD=None, Dm=1, rafi=2, V600=&apos;WT&apos;, S365=&apos;u&apos;, ERKT753=&apos;u&apos;) ._br_CRAF(RBD=3, Dm=1, rafi=4, S259=&apos;u&apos;, S338=&apos;u&apos;, ERKS642=&apos;u&apos;) ._br_RAFi1(raf=2) ._br_RAFi2(raf=4) ._br_RAS(raf=3, G=&apos;T&apos;)" compartment="default" initialAmount="0" hasOnlySubstanceUnits="true" boundaryCondition="false" constant="false"/>
      <species id="__s163" name="BRAF(RBD=None, Dm=1, rafi=2, V600=&apos;WT&apos;, S365=&apos;u&apos;, ERKT753=&apos;u&apos;) ._br_CRAF(RBD=3, Dm=1, rafi=4, S259=&apos;u&apos;, S338=&apos;u&apos;, ERKS642=&apos;u&apos;) ._br_RAFi1(raf=4) ._br_RAFi2(raf=2) ._br_RAS(raf=3, G=&apos;T&apos;)" compartment="default" initialAmount="0" hasOnlySubstanceUnits="true" boundaryCondition="false" constant="false"/>
      <species id="__s164" name="BRAF(RBD=None, Dm=1, rafi=2, V600=&apos;WT&apos;, S365=&apos;u&apos;, ERKT753=&apos;u&apos;) ._br_CRAF(RBD=3, Dm=1, rafi=4, S259=&apos;u&apos;, S338=&apos;u&apos;, ERKS642=&apos;u&apos;) ._br_RAFi2(raf=2) ._br_RAFi2(raf=4) ._br_RAS(raf=3, G=&apos;T&apos;)" compartment="default" initialAmount="0" hasOnlySubstanceUnits="true" boundaryCondition="false" constant="false"/>
      <species id="__s165" name="CRAF(RBD=2, Dm=1, rafi=3, S259=&apos;u&apos;, S338=&apos;u&apos;, ERKS642=&apos;u&apos;) ._br_CRAF(RBD=None, Dm=1, rafi=None, S259=&apos;u&apos;, S338=&apos;u&apos;, ERKS642=&apos;u&apos;) ._br_RAFi1(raf=3) ._br_RAS(raf=2, G=&apos;T&apos;)" compartment="default" initialAmount="0" hasOnlySubstanceUnits="true" boundaryCondition="false" constant="false"/>
      <species id="__s166" name="CRAF(RBD=2, Dm=1, rafi=3, S259=&apos;u&apos;, S338=&apos;u&apos;, ERKS642=&apos;u&apos;) ._br_CRAF(RBD=None, Dm=1, rafi=None, S259=&apos;u&apos;, S338=&apos;u&apos;, ERKS642=&apos;u&apos;) ._br_RAFi2(raf=3) ._br_RAS(raf=2, G=&apos;T&apos;)" compartment="default" initialAmount="0" hasOnlySubstanceUnits="true" boundaryCondition="false" constant="false"/>
      <species id="__s167" name="CRAF(RBD=2, Dm=1, rafi=3, S259=&apos;u&apos;, S338=&apos;u&apos;, ERKS642=&apos;u&apos;) ._br_CRAF(RBD=4, Dm=1, rafi=None, S259=&apos;u&apos;, S338=&apos;u&apos;, ERKS642=&apos;u&apos;) ._br_RAFi1(raf=3) ._br_RAS(raf=2, G=&apos;T&apos;) ._br_RAS(raf=4, G=&apos;T&apos;)" compartment="default" initialAmount="0" hasOnlySubstanceUnits="true" boundaryCondition="false" constant="false"/>
      <species id="__s168" name="CRAF(RBD=2, Dm=1, rafi=3, S259=&apos;u&apos;, S338=&apos;u&apos;, ERKS642=&apos;u&apos;) ._br_CRAF(RBD=4, Dm=1, rafi=None, S259=&apos;u&apos;, S338=&apos;u&apos;, ERKS642=&apos;u&apos;) ._br_RAFi2(raf=3) ._br_RAS(raf=2, G=&apos;T&apos;) ._br_RAS(raf=4, G=&apos;T&apos;)" compartment="default" initialAmount="0" hasOnlySubstanceUnits="true" boundaryCondition="false" constant="false"/>
      <species id="__s169" name="CRAF(RBD=2, Dm=1, rafi=3, S259=&apos;u&apos;, S338=&apos;u&apos;, ERKS642=&apos;u&apos;) ._br_CRAF(RBD=None, Dm=1, rafi=4, S259=&apos;u&apos;, S338=&apos;u&apos;, ERKS642=&apos;u&apos;) ._br_RAFi1(raf=3) ._br_RAFi1(raf=4) ._br_RAS(raf=2, G=&apos;T&apos;)" compartment="default" initialAmount="0" hasOnlySubstanceUnits="true" boundaryCondition="false" constant="false"/>
      <species id="__s170" name="CRAF(RBD=2, Dm=1, rafi=3, S259=&apos;u&apos;, S338=&apos;u&apos;, ERKS642=&apos;u&apos;) ._br_CRAF(RBD=None, Dm=1, rafi=4, S259=&apos;u&apos;, S338=&apos;u&apos;, ERKS642=&apos;u&apos;) ._br_RAFi1(raf=3) ._br_RAFi2(raf=4) ._br_RAS(raf=2, G=&apos;T&apos;)" compartment="default" initialAmount="0" hasOnlySubstanceUnits="true" boundaryCondition="false" constant="false"/>
      <species id="__s171" name="CRAF(RBD=2, Dm=1, rafi=3, S259=&apos;u&apos;, S338=&apos;u&apos;, ERKS642=&apos;u&apos;) ._br_CRAF(RBD=None, Dm=1, rafi=4, S259=&apos;u&apos;, S338=&apos;u&apos;, ERKS642=&apos;u&apos;) ._br_RAFi1(raf=4) ._br_RAFi2(raf=3) ._br_RAS(raf=2, G=&apos;T&apos;)" compartment="default" initialAmount="0" hasOnlySubstanceUnits="true" boundaryCondition="false" constant="false"/>
      <species id="__s172" name="CRAF(RBD=2, Dm=1, rafi=3, S259=&apos;u&apos;, S338=&apos;u&apos;, ERKS642=&apos;u&apos;) ._br_CRAF(RBD=None, Dm=1, rafi=4, S259=&apos;u&apos;, S338=&apos;u&apos;, ERKS642=&apos;u&apos;) ._br_RAFi2(raf=3) ._br_RAFi2(raf=4) ._br_RAS(raf=2, G=&apos;T&apos;)" compartment="default" initialAmount="0" hasOnlySubstanceUnits="true" boundaryCondition="false" constant="false"/>
      <species id="__s173" name="ARAF(RBD=None, Dm=1, rafi=None, S214=&apos;u&apos;, S299=&apos;u&apos;, ERK=&apos;u&apos;) ._br_CRAF(RBD=2, Dm=1, rafi=3, S259=&apos;u&apos;, S338=&apos;u&apos;, ERKS642=&apos;u&apos;) ._br_RAFi1(raf=3) ._br_RAS(raf=2, G=&apos;T&apos;)" compartment="default" initialAmount="0" hasOnlySubstanceUnits="true" boundaryCondition="false" constant="false"/>
      <species id="__s174" name="ARAF(RBD=2, Dm=1, rafi=None, S214=&apos;u&apos;, S299=&apos;u&apos;, ERK=&apos;u&apos;) ._br_CRAF(RBD=3, Dm=1, rafi=4, S259=&apos;u&apos;, S338=&apos;u&apos;, ERKS642=&apos;u&apos;) ._br_RAFi1(raf=4) ._br_RAS(raf=3, G=&apos;T&apos;) ._br_RAS(raf=2, G=&apos;T&apos;)" compartment="default" initialAmount="0" hasOnlySubstanceUnits="true" boundaryCondition="false" constant="false"/>
      <species id="__s175" name="ARAF(RBD=None, Dm=1, rafi=2, S214=&apos;u&apos;, S299=&apos;u&apos;, ERK=&apos;u&apos;) ._br_CRAF(RBD=3, Dm=1, rafi=4, S259=&apos;u&apos;, S338=&apos;u&apos;, ERKS642=&apos;u&apos;) ._br_RAFi1(raf=4) ._br_RAFi1(raf=2) ._br_RAS(raf=3, G=&apos;T&apos;)" compartment="default" initialAmount="0" hasOnlySubstanceUnits="true" boundaryCondition="false" constant="false"/>
      <species id="__s176" name="ARAF(RBD=None, Dm=1, rafi=2, S214=&apos;u&apos;, S299=&apos;u&apos;, ERK=&apos;u&apos;) ._br_CRAF(RBD=3, Dm=1, rafi=4, S259=&apos;u&apos;, S338=&apos;u&apos;, ERKS642=&apos;u&apos;) ._br_RAFi1(raf=4) ._br_RAFi2(raf=2) ._br_RAS(raf=3, G=&apos;T&apos;)" compartment="default" initialAmount="0" hasOnlySubstanceUnits="true" boundaryCondition="false" constant="false"/>
      <species id="__s177" name="ARAF(RBD=None, Dm=1, rafi=None, S214=&apos;u&apos;, S299=&apos;u&apos;, ERK=&apos;u&apos;) ._br_CRAF(RBD=2, Dm=1, rafi=3, S259=&apos;u&apos;, S338=&apos;u&apos;, ERKS642=&apos;u&apos;) ._br_RAFi2(raf=3) ._br_RAS(raf=2, G=&apos;T&apos;)" compartment="default" initialAmount="0" hasOnlySubstanceUnits="true" boundaryCondition="false" constant="false"/>
      <species id="__s178" name="ARAF(RBD=2, Dm=1, rafi=None, S214=&apos;u&apos;, S299=&apos;u&apos;, ERK=&apos;u&apos;) ._br_CRAF(RBD=3, Dm=1, rafi=4, S259=&apos;u&apos;, S338=&apos;u&apos;, ERKS642=&apos;u&apos;) ._br_RAFi2(raf=4) ._br_RAS(raf=3, G=&apos;T&apos;) ._br_RAS(raf=2, G=&apos;T&apos;)" compartment="default" initialAmount="0" hasOnlySubstanceUnits="true" boundaryCondition="false" constant="false"/>
      <species id="__s179" name="ARAF(RBD=None, Dm=1, rafi=2, S214=&apos;u&apos;, S299=&apos;u&apos;, ERK=&apos;u&apos;) ._br_CRAF(RBD=3, Dm=1, rafi=4, S259=&apos;u&apos;, S338=&apos;u&apos;, ERKS642=&apos;u&apos;) ._br_RAFi1(raf=2) ._br_RAFi2(raf=4) ._br_RAS(raf=3, G=&apos;T&apos;)" compartment="default" initialAmount="0" hasOnlySubstanceUnits="true" boundaryCondition="false" constant="false"/>
      <species id="__s180" name="ARAF(RBD=None, Dm=1, rafi=2, S214=&apos;u&apos;, S299=&apos;u&apos;, ERK=&apos;u&apos;) ._br_CRAF(RBD=3, Dm=1, rafi=4, S259=&apos;u&apos;, S338=&apos;u&apos;, ERKS642=&apos;u&apos;) ._br_RAFi2(raf=4) ._br_RAFi2(raf=2) ._br_RAS(raf=3, G=&apos;T&apos;)" compartment="default" initialAmount="0" hasOnlySubstanceUnits="true" boundaryCondition="false" constant="false"/>
      <species id="__s181" name="CRAF(RBD=None, Dm=None, rafi=None, S259=&apos;u&apos;, S338=&apos;p&apos;, ERKS642=&apos;u&apos;)" compartment="default" initialAmount="0" hasOnlySubstanceUnits="true" boundaryCondition="false" constant="false"/>
      <species id="__s182" name="ARAF(RBD=2, Dm=1, rafi=3, S214=&apos;u&apos;, S299=&apos;u&apos;, ERK=&apos;u&apos;) ._br_BRAF(RBD=None, Dm=1, rafi=None, V600=&apos;WT&apos;, S365=&apos;u&apos;, ERKT753=&apos;u&apos;) ._br_RAFi1(raf=3) ._br_RAS(raf=2, G=&apos;T&apos;)" compartment="default" initialAmount="0" hasOnlySubstanceUnits="true" boundaryCondition="false" constant="false"/>
      <species id="__s183" name="ARAF(RBD=2, Dm=1, rafi=3, S214=&apos;u&apos;, S299=&apos;u&apos;, ERK=&apos;u&apos;) ._br_BRAF(RBD=None, Dm=1, rafi=None, V600=&apos;WT&apos;, S365=&apos;u&apos;, ERKT753=&apos;u&apos;) ._br_RAFi2(raf=3) ._br_RAS(raf=2, G=&apos;T&apos;)" compartment="default" initialAmount="0" hasOnlySubstanceUnits="true" boundaryCondition="false" constant="false"/>
      <species id="__s184" name="ARAF(RBD=2, Dm=1, rafi=3, S214=&apos;u&apos;, S299=&apos;u&apos;, ERK=&apos;u&apos;) ._br_BRAF(RBD=4, Dm=1, rafi=None, V600=&apos;WT&apos;, S365=&apos;u&apos;, ERKT753=&apos;u&apos;) ._br_RAFi1(raf=3) ._br_RAS(raf=2, G=&apos;T&apos;) ._br_RAS(raf=4, G=&apos;T&apos;)" compartment="default" initialAmount="0" hasOnlySubstanceUnits="true" boundaryCondition="false" constant="false"/>
      <species id="__s185" name="ARAF(RBD=2, Dm=1, rafi=3, S214=&apos;u&apos;, S299=&apos;u&apos;, ERK=&apos;u&apos;) ._br_BRAF(RBD=4, Dm=1, rafi=None, V600=&apos;WT&apos;, S365=&apos;u&apos;, ERKT753=&apos;u&apos;) ._br_RAFi2(raf=3) ._br_RAS(raf=2, G=&apos;T&apos;) ._br_RAS(raf=4, G=&apos;T&apos;)" compartment="default" initialAmount="0" hasOnlySubstanceUnits="true" boundaryCondition="false" constant="false"/>
      <species id="__s186" name="ARAF(RBD=2, Dm=1, rafi=3, S214=&apos;u&apos;, S299=&apos;u&apos;, ERK=&apos;u&apos;) ._br_BRAF(RBD=None, Dm=1, rafi=4, V600=&apos;WT&apos;, S365=&apos;u&apos;, ERKT753=&apos;u&apos;) ._br_RAFi1(raf=4) ._br_RAFi1(raf=3) ._br_RAS(raf=2, G=&apos;T&apos;)" compartment="default" initialAmount="0" hasOnlySubstanceUnits="true" boundaryCondition="false" constant="false"/>
      <species id="__s187" name="ARAF(RBD=2, Dm=1, rafi=3, S214=&apos;u&apos;, S299=&apos;u&apos;, ERK=&apos;u&apos;) ._br_BRAF(RBD=None, Dm=1, rafi=4, V600=&apos;WT&apos;, S365=&apos;u&apos;, ERKT753=&apos;u&apos;) ._br_RAFi1(raf=4) ._br_RAFi2(raf=3) ._br_RAS(raf=2, G=&apos;T&apos;)" compartment="default" initialAmount="0" hasOnlySubstanceUnits="true" boundaryCondition="false" constant="false"/>
      <species id="__s188" name="ARAF(RBD=2, Dm=1, rafi=3, S214=&apos;u&apos;, S299=&apos;u&apos;, ERK=&apos;u&apos;) ._br_BRAF(RBD=None, Dm=1, rafi=4, V600=&apos;WT&apos;, S365=&apos;u&apos;, ERKT753=&apos;u&apos;) ._br_RAFi1(raf=3) ._br_RAFi2(raf=4) ._br_RAS(raf=2, G=&apos;T&apos;)" compartment="default" initialAmount="0" hasOnlySubstanceUnits="true" boundaryCondition="false" constant="false"/>
      <species id="__s189" name="ARAF(RBD=2, Dm=1, rafi=3, S214=&apos;u&apos;, S299=&apos;u&apos;, ERK=&apos;u&apos;) ._br_BRAF(RBD=None, Dm=1, rafi=4, V600=&apos;WT&apos;, S365=&apos;u&apos;, ERKT753=&apos;u&apos;) ._br_RAFi2(raf=4) ._br_RAFi2(raf=3) ._br_RAS(raf=2, G=&apos;T&apos;)" compartment="default" initialAmount="0" hasOnlySubstanceUnits="true" boundaryCondition="false" constant="false"/>
      <species id="__s190" name="ARAF(RBD=2, Dm=1, rafi=3, S214=&apos;u&apos;, S299=&apos;u&apos;, ERK=&apos;u&apos;) ._br_CRAF(RBD=None, Dm=1, rafi=None, S259=&apos;u&apos;, S338=&apos;u&apos;, ERKS642=&apos;u&apos;) ._br_RAFi1(raf=3) ._br_RAS(raf=2, G=&apos;T&apos;)" compartment="default" initialAmount="0" hasOnlySubstanceUnits="true" boundaryCondition="false" constant="false"/>
      <species id="__s191" name="ARAF(RBD=2, Dm=1, rafi=3, S214=&apos;u&apos;, S299=&apos;u&apos;, ERK=&apos;u&apos;) ._br_CRAF(RBD=None, Dm=1, rafi=None, S259=&apos;u&apos;, S338=&apos;u&apos;, ERKS642=&apos;u&apos;) ._br_RAFi2(raf=3) ._br_RAS(raf=2, G=&apos;T&apos;)" compartment="default" initialAmount="0" hasOnlySubstanceUnits="true" boundaryCondition="false" constant="false"/>
      <species id="__s192" name="ARAF(RBD=2, Dm=1, rafi=3, S214=&apos;u&apos;, S299=&apos;u&apos;, ERK=&apos;u&apos;) ._br_CRAF(RBD=4, Dm=1, rafi=None, S259=&apos;u&apos;, S338=&apos;u&apos;, ERKS642=&apos;u&apos;) ._br_RAFi1(raf=3) ._br_RAS(raf=2, G=&apos;T&apos;) ._br_RAS(raf=4, G=&apos;T&apos;)" compartment="default" initialAmount="0" hasOnlySubstanceUnits="true" boundaryCondition="false" constant="false"/>
      <species id="__s193" name="ARAF(RBD=2, Dm=1, rafi=3, S214=&apos;u&apos;, S299=&apos;u&apos;, ERK=&apos;u&apos;) ._br_CRAF(RBD=4, Dm=1, rafi=None, S259=&apos;u&apos;, S338=&apos;u&apos;, ERKS642=&apos;u&apos;) ._br_RAFi2(raf=3) ._br_RAS(raf=2, G=&apos;T&apos;) ._br_RAS(raf=4, G=&apos;T&apos;)" compartment="default" initialAmount="0" hasOnlySubstanceUnits="true" boundaryCondition="false" constant="false"/>
      <species id="__s194" name="ARAF(RBD=2, Dm=1, rafi=3, S214=&apos;u&apos;, S299=&apos;u&apos;, ERK=&apos;u&apos;) ._br_CRAF(RBD=None, Dm=1, rafi=4, S259=&apos;u&apos;, S338=&apos;u&apos;, ERKS642=&apos;u&apos;) ._br_RAFi1(raf=4) ._br_RAFi1(raf=3) ._br_RAS(raf=2, G=&apos;T&apos;)" compartment="default" initialAmount="0" hasOnlySubstanceUnits="true" boundaryCondition="false" constant="false"/>
      <species id="__s195" name="ARAF(RBD=2, Dm=1, rafi=3, S214=&apos;u&apos;, S299=&apos;u&apos;, ERK=&apos;u&apos;) ._br_CRAF(RBD=None, Dm=1, rafi=4, S259=&apos;u&apos;, S338=&apos;u&apos;, ERKS642=&apos;u&apos;) ._br_RAFi1(raf=4) ._br_RAFi2(raf=3) ._br_RAS(raf=2, G=&apos;T&apos;)" compartment="default" initialAmount="0" hasOnlySubstanceUnits="true" boundaryCondition="false" constant="false"/>
      <species id="__s196" name="ARAF(RBD=2, Dm=1, rafi=3, S214=&apos;u&apos;, S299=&apos;u&apos;, ERK=&apos;u&apos;) ._br_CRAF(RBD=None, Dm=1, rafi=4, S259=&apos;u&apos;, S338=&apos;u&apos;, ERKS642=&apos;u&apos;) ._br_RAFi1(raf=3) ._br_RAFi2(raf=4) ._br_RAS(raf=2, G=&apos;T&apos;)" compartment="default" initialAmount="0" hasOnlySubstanceUnits="true" boundaryCondition="false" constant="false"/>
      <species id="__s197" name="ARAF(RBD=2, Dm=1, rafi=3, S214=&apos;u&apos;, S299=&apos;u&apos;, ERK=&apos;u&apos;) ._br_CRAF(RBD=None, Dm=1, rafi=4, S259=&apos;u&apos;, S338=&apos;u&apos;, ERKS642=&apos;u&apos;) ._br_RAFi2(raf=4) ._br_RAFi2(raf=3) ._br_RAS(raf=2, G=&apos;T&apos;)" compartment="default" initialAmount="0" hasOnlySubstanceUnits="true" boundaryCondition="false" constant="false"/>
      <species id="__s198" name="ARAF(RBD=2, Dm=1, rafi=3, S214=&apos;u&apos;, S299=&apos;u&apos;, ERK=&apos;u&apos;) ._br_ARAF(RBD=None, Dm=1, rafi=None, S214=&apos;u&apos;, S299=&apos;u&apos;, ERK=&apos;u&apos;) ._br_RAFi1(raf=3) ._br_RAS(raf=2, G=&apos;T&apos;)" compartment="default" initialAmount="0" hasOnlySubstanceUnits="true" boundaryCondition="false" constant="false"/>
      <species id="__s199" name="ARAF(RBD=2, Dm=1, rafi=3, S214=&apos;u&apos;, S299=&apos;u&apos;, ERK=&apos;u&apos;) ._br_ARAF(RBD=None, Dm=1, rafi=None, S214=&apos;u&apos;, S299=&apos;u&apos;, ERK=&apos;u&apos;) ._br_RAFi2(raf=3) ._br_RAS(raf=2, G=&apos;T&apos;)" compartment="default" initialAmount="0" hasOnlySubstanceUnits="true" boundaryCondition="false" constant="false"/>
      <species id="__s200" name="ARAF(RBD=2, Dm=1, rafi=3, S214=&apos;u&apos;, S299=&apos;u&apos;, ERK=&apos;u&apos;) ._br_ARAF(RBD=4, Dm=1, rafi=None, S214=&apos;u&apos;, S299=&apos;u&apos;, ERK=&apos;u&apos;) ._br_RAFi1(raf=3) ._br_RAS(raf=2, G=&apos;T&apos;) ._br_RAS(raf=4, G=&apos;T&apos;)" compartment="default" initialAmount="0" hasOnlySubstanceUnits="true" boundaryCondition="false" constant="false"/>
      <species id="__s201" name="ARAF(RBD=2, Dm=1, rafi=3, S214=&apos;u&apos;, S299=&apos;u&apos;, ERK=&apos;u&apos;) ._br_ARAF(RBD=4, Dm=1, rafi=None, S214=&apos;u&apos;, S299=&apos;u&apos;, ERK=&apos;u&apos;) ._br_RAFi2(raf=3) ._br_RAS(raf=2, G=&apos;T&apos;) ._br_RAS(raf=4, G=&apos;T&apos;)" compartment="default" initialAmount="0" hasOnlySubstanceUnits="true" boundaryCondition="false" constant="false"/>
      <species id="__s202" name="ARAF(RBD=2, Dm=1, rafi=3, S214=&apos;u&apos;, S299=&apos;u&apos;, ERK=&apos;u&apos;) ._br_ARAF(RBD=None, Dm=1, rafi=4, S214=&apos;u&apos;, S299=&apos;u&apos;, ERK=&apos;u&apos;) ._br_RAFi1(raf=3) ._br_RAFi1(raf=4) ._br_RAS(raf=2, G=&apos;T&apos;)" compartment="default" initialAmount="0" hasOnlySubstanceUnits="true" boundaryCondition="false" constant="false"/>
      <species id="__s203" name="ARAF(RBD=2, Dm=1, rafi=3, S214=&apos;u&apos;, S299=&apos;u&apos;, ERK=&apos;u&apos;) ._br_ARAF(RBD=None, Dm=1, rafi=4, S214=&apos;u&apos;, S299=&apos;u&apos;, ERK=&apos;u&apos;) ._br_RAFi1(raf=3) ._br_RAFi2(raf=4) ._br_RAS(raf=2, G=&apos;T&apos;)" compartment="default" initialAmount="0" hasOnlySubstanceUnits="true" boundaryCondition="false" constant="false"/>
      <species id="__s204" name="ARAF(RBD=2, Dm=1, rafi=3, S214=&apos;u&apos;, S299=&apos;u&apos;, ERK=&apos;u&apos;) ._br_ARAF(RBD=None, Dm=1, rafi=4, S214=&apos;u&apos;, S299=&apos;u&apos;, ERK=&apos;u&apos;) ._br_RAFi1(raf=4) ._br_RAFi2(raf=3) ._br_RAS(raf=2, G=&apos;T&apos;)" compartment="default" initialAmount="0" hasOnlySubstanceUnits="true" boundaryCondition="false" constant="false"/>
      <species id="__s205" name="ARAF(RBD=2, Dm=1, rafi=3, S214=&apos;u&apos;, S299=&apos;u&apos;, ERK=&apos;u&apos;) ._br_ARAF(RBD=None, Dm=1, rafi=4, S214=&apos;u&apos;, S299=&apos;u&apos;, ERK=&apos;u&apos;) ._br_RAFi2(raf=3) ._br_RAFi2(raf=4) ._br_RAS(raf=2, G=&apos;T&apos;)" compartment="default" initialAmount="0" hasOnlySubstanceUnits="true" boundaryCondition="false" constant="false"/>
      <species id="__s206" name="ARAF(RBD=None, Dm=None, rafi=None, S214=&apos;u&apos;, S299=&apos;p&apos;, ERK=&apos;u&apos;)" compartment="default" initialAmount="0" hasOnlySubstanceUnits="true" boundaryCondition="false" constant="false"/>
      <species id="__s207" name="CRAF(RBD=1, Dm=None, rafi=None, S259=&apos;p&apos;, S338=&apos;p&apos;, ERKS642=&apos;u&apos;) ._br_RAS(raf=1, G=&apos;T&apos;)" compartment="default" initialAmount="0" hasOnlySubstanceUnits="true" boundaryCondition="false" constant="false"/>
      <species id="__s208" name="CRAF(RBD=1, Dm=None, rafi=2, S259=&apos;u&apos;, S338=&apos;p&apos;, ERKS642=&apos;u&apos;) ._br_RAFi1(raf=2) ._br_RAS(raf=1, G=&apos;T&apos;)" compartment="default" initialAmount="0" hasOnlySubstanceUnits="true" boundaryCondition="false" constant="false"/>
      <species id="__s209" name="CRAF(RBD=1, Dm=None, rafi=2, S259=&apos;u&apos;, S338=&apos;p&apos;, ERKS642=&apos;u&apos;) ._br_RAFi2(raf=2) ._br_RAS(raf=1, G=&apos;T&apos;)" compartment="default" initialAmount="0" hasOnlySubstanceUnits="true" boundaryCondition="false" constant="false"/>
      <species id="__s210" name="BRAF(RBD=None, Dm=1, rafi=None, V600=&apos;WT&apos;, S365=&apos;u&apos;, ERKT753=&apos;u&apos;) ._br_CRAF(RBD=2, Dm=1, rafi=None, S259=&apos;u&apos;, S338=&apos;p&apos;, ERKS642=&apos;u&apos;) ._br_RAS(raf=2, G=&apos;T&apos;)" compartment="default" initialAmount="0" hasOnlySubstanceUnits="true" boundaryCondition="false" constant="false"/>
      <species id="__s211" name="CRAF(RBD=2, Dm=1, rafi=None, S259=&apos;u&apos;, S338=&apos;p&apos;, ERKS642=&apos;u&apos;) ._br_CRAF(RBD=None, Dm=1, rafi=None, S259=&apos;u&apos;, S338=&apos;u&apos;, ERKS642=&apos;u&apos;) ._br_RAS(raf=2, G=&apos;T&apos;)" compartment="default" initialAmount="0" hasOnlySubstanceUnits="true" boundaryCondition="false" constant="false"/>
      <species id="__s212" name="ARAF(RBD=None, Dm=1, rafi=None, S214=&apos;u&apos;, S299=&apos;u&apos;, ERK=&apos;u&apos;) ._br_CRAF(RBD=2, Dm=1, rafi=None, S259=&apos;u&apos;, S338=&apos;p&apos;, ERKS642=&apos;u&apos;) ._br_RAS(raf=2, G=&apos;T&apos;)" compartment="default" initialAmount="0" hasOnlySubstanceUnits="true" boundaryCondition="false" constant="false"/>
      <species id="__s213" name="BRAF(RBD=2, Dm=1, rafi=None, V600=&apos;WT&apos;, S365=&apos;u&apos;, ERKT753=&apos;u&apos;) ._br_CRAF(RBD=3, Dm=1, rafi=None, S259=&apos;u&apos;, S338=&apos;p&apos;, ERKS642=&apos;u&apos;) ._br_RAS(raf=2, G=&apos;T&apos;) ._br_RAS(raf=3, G=&apos;T&apos;)" compartment="default" initialAmount="0" hasOnlySubstanceUnits="true" boundaryCondition="false" constant="false"/>
      <species id="__s214" name="BRAF(RBD=None, Dm=1, rafi=2, V600=&apos;WT&apos;, S365=&apos;u&apos;, ERKT753=&apos;u&apos;) ._br_CRAF(RBD=3, Dm=1, rafi=None, S259=&apos;u&apos;, S338=&apos;p&apos;, ERKS642=&apos;u&apos;) ._br_RAFi1(raf=2) ._br_RAS(raf=3, G=&apos;T&apos;)" compartment="default" initialAmount="0" hasOnlySubstanceUnits="true" boundaryCondition="false" constant="false"/>
      <species id="__s215" name="BRAF(RBD=None, Dm=1, rafi=2, V600=&apos;WT&apos;, S365=&apos;u&apos;, ERKT753=&apos;u&apos;) ._br_CRAF(RBD=3, Dm=1, rafi=None, S259=&apos;u&apos;, S338=&apos;p&apos;, ERKS642=&apos;u&apos;) ._br_RAFi2(raf=2) ._br_RAS(raf=3, G=&apos;T&apos;)" compartment="default" initialAmount="0" hasOnlySubstanceUnits="true" boundaryCondition="false" constant="false"/>
      <species id="__s216" name="CRAF(RBD=2, Dm=1, rafi=None, S259=&apos;u&apos;, S338=&apos;p&apos;, ERKS642=&apos;u&apos;) ._br_CRAF(RBD=3, Dm=1, rafi=None, S259=&apos;u&apos;, S338=&apos;u&apos;, ERKS642=&apos;u&apos;) ._br_RAS(raf=2, G=&apos;T&apos;) ._br_RAS(raf=3, G=&apos;T&apos;)" compartment="default" initialAmount="0" hasOnlySubstanceUnits="true" boundaryCondition="false" constant="false"/>
      <species id="__s217" name="CRAF(RBD=2, Dm=1, rafi=None, S259=&apos;u&apos;, S338=&apos;p&apos;, ERKS642=&apos;u&apos;) ._br_CRAF(RBD=None, Dm=1, rafi=3, S259=&apos;u&apos;, S338=&apos;u&apos;, ERKS642=&apos;u&apos;) ._br_RAFi1(raf=3) ._br_RAS(raf=2, G=&apos;T&apos;)" compartment="default" initialAmount="0" hasOnlySubstanceUnits="true" boundaryCondition="false" constant="false"/>
      <species id="__s218" name="CRAF(RBD=2, Dm=1, rafi=None, S259=&apos;u&apos;, S338=&apos;p&apos;, ERKS642=&apos;u&apos;) ._br_CRAF(RBD=None, Dm=1, rafi=3, S259=&apos;u&apos;, S338=&apos;u&apos;, ERKS642=&apos;u&apos;) ._br_RAFi2(raf=3) ._br_RAS(raf=2, G=&apos;T&apos;)" compartment="default" initialAmount="0" hasOnlySubstanceUnits="true" boundaryCondition="false" constant="false"/>
      <species id="__s219" name="ARAF(RBD=2, Dm=1, rafi=None, S214=&apos;u&apos;, S299=&apos;u&apos;, ERK=&apos;u&apos;) ._br_CRAF(RBD=3, Dm=1, rafi=None, S259=&apos;u&apos;, S338=&apos;p&apos;, ERKS642=&apos;u&apos;) ._br_RAS(raf=3, G=&apos;T&apos;) ._br_RAS(raf=2, G=&apos;T&apos;)" compartment="default" initialAmount="0" hasOnlySubstanceUnits="true" boundaryCondition="false" constant="false"/>
      <species id="__s220" name="ARAF(RBD=None, Dm=1, rafi=2, S214=&apos;u&apos;, S299=&apos;u&apos;, ERK=&apos;u&apos;) ._br_CRAF(RBD=3, Dm=1, rafi=None, S259=&apos;u&apos;, S338=&apos;p&apos;, ERKS642=&apos;u&apos;) ._br_RAFi1(raf=2) ._br_RAS(raf=3, G=&apos;T&apos;)" compartment="default" initialAmount="0" hasOnlySubstanceUnits="true" boundaryCondition="false" constant="false"/>
      <species id="__s221" name="ARAF(RBD=None, Dm=1, rafi=2, S214=&apos;u&apos;, S299=&apos;u&apos;, ERK=&apos;u&apos;) ._br_CRAF(RBD=3, Dm=1, rafi=None, S259=&apos;u&apos;, S338=&apos;p&apos;, ERKS642=&apos;u&apos;) ._br_RAFi2(raf=2) ._br_RAS(raf=3, G=&apos;T&apos;)" compartment="default" initialAmount="0" hasOnlySubstanceUnits="true" boundaryCondition="false" constant="false"/>
      <species id="__s222" name="ARAF(RBD=1, Dm=None, rafi=None, S214=&apos;p&apos;, S299=&apos;p&apos;, ERK=&apos;u&apos;) ._br_RAS(raf=1, G=&apos;T&apos;)" compartment="default" initialAmount="0" hasOnlySubstanceUnits="true" boundaryCondition="false" constant="false"/>
      <species id="__s223" name="ARAF(RBD=1, Dm=None, rafi=2, S214=&apos;u&apos;, S299=&apos;p&apos;, ERK=&apos;u&apos;) ._br_RAFi1(raf=2) ._br_RAS(raf=1, G=&apos;T&apos;)" compartment="default" initialAmount="0" hasOnlySubstanceUnits="true" boundaryCondition="false" constant="false"/>
      <species id="__s224" name="ARAF(RBD=1, Dm=None, rafi=2, S214=&apos;u&apos;, S299=&apos;p&apos;, ERK=&apos;u&apos;) ._br_RAFi2(raf=2) ._br_RAS(raf=1, G=&apos;T&apos;)" compartment="default" initialAmount="0" hasOnlySubstanceUnits="true" boundaryCondition="false" constant="false"/>
      <species id="__s225" name="ARAF(RBD=2, Dm=1, rafi=None, S214=&apos;u&apos;, S299=&apos;p&apos;, ERK=&apos;u&apos;) ._br_BRAF(RBD=None, Dm=1, rafi=None, V600=&apos;WT&apos;, S365=&apos;u&apos;, ERKT753=&apos;u&apos;) ._br_RAS(raf=2, G=&apos;T&apos;)" compartment="default" initialAmount="0" hasOnlySubstanceUnits="true" boundaryCondition="false" constant="false"/>
      <species id="__s226" name="ARAF(RBD=2, Dm=1, rafi=None, S214=&apos;u&apos;, S299=&apos;p&apos;, ERK=&apos;u&apos;) ._br_CRAF(RBD=None, Dm=1, rafi=None, S259=&apos;u&apos;, S338=&apos;u&apos;, ERKS642=&apos;u&apos;) ._br_RAS(raf=2, G=&apos;T&apos;)" compartment="default" initialAmount="0" hasOnlySubstanceUnits="true" boundaryCondition="false" constant="false"/>
      <species id="__s227" name="ARAF(RBD=2, Dm=1, rafi=None, S214=&apos;u&apos;, S299=&apos;p&apos;, ERK=&apos;u&apos;) ._br_ARAF(RBD=None, Dm=1, rafi=None, S214=&apos;u&apos;, S299=&apos;u&apos;, ERK=&apos;u&apos;) ._br_RAS(raf=2, G=&apos;T&apos;)" compartment="default" initialAmount="0" hasOnlySubstanceUnits="true" boundaryCondition="false" constant="false"/>
      <species id="__s228" name="ARAF(RBD=2, Dm=1, rafi=None, S214=&apos;u&apos;, S299=&apos;p&apos;, ERK=&apos;u&apos;) ._br_BRAF(RBD=3, Dm=1, rafi=None, V600=&apos;WT&apos;, S365=&apos;u&apos;, ERKT753=&apos;u&apos;) ._br_RAS(raf=3, G=&apos;T&apos;) ._br_RAS(raf=2, G=&apos;T&apos;)" compartment="default" initialAmount="0" hasOnlySubstanceUnits="true" boundaryCondition="false" constant="false"/>
      <species id="__s229" name="ARAF(RBD=2, Dm=1, rafi=None, S214=&apos;u&apos;, S299=&apos;p&apos;, ERK=&apos;u&apos;) ._br_BRAF(RBD=None, Dm=1, rafi=3, V600=&apos;WT&apos;, S365=&apos;u&apos;, ERKT753=&apos;u&apos;) ._br_RAFi1(raf=3) ._br_RAS(raf=2, G=&apos;T&apos;)" compartment="default" initialAmount="0" hasOnlySubstanceUnits="true" boundaryCondition="false" constant="false"/>
      <species id="__s230" name="ARAF(RBD=2, Dm=1, rafi=None, S214=&apos;u&apos;, S299=&apos;p&apos;, ERK=&apos;u&apos;) ._br_BRAF(RBD=None, Dm=1, rafi=3, V600=&apos;WT&apos;, S365=&apos;u&apos;, ERKT753=&apos;u&apos;) ._br_RAFi2(raf=3) ._br_RAS(raf=2, G=&apos;T&apos;)" compartment="default" initialAmount="0" hasOnlySubstanceUnits="true" boundaryCondition="false" constant="false"/>
      <species id="__s231" name="ARAF(RBD=2, Dm=1, rafi=None, S214=&apos;u&apos;, S299=&apos;p&apos;, ERK=&apos;u&apos;) ._br_CRAF(RBD=3, Dm=1, rafi=None, S259=&apos;u&apos;, S338=&apos;u&apos;, ERKS642=&apos;u&apos;) ._br_RAS(raf=3, G=&apos;T&apos;) ._br_RAS(raf=2, G=&apos;T&apos;)" compartment="default" initialAmount="0" hasOnlySubstanceUnits="true" boundaryCondition="false" constant="false"/>
      <species id="__s232" name="ARAF(RBD=2, Dm=1, rafi=None, S214=&apos;u&apos;, S299=&apos;p&apos;, ERK=&apos;u&apos;) ._br_CRAF(RBD=None, Dm=1, rafi=3, S259=&apos;u&apos;, S338=&apos;u&apos;, ERKS642=&apos;u&apos;) ._br_RAFi1(raf=3) ._br_RAS(raf=2, G=&apos;T&apos;)" compartment="default" initialAmount="0" hasOnlySubstanceUnits="true" boundaryCondition="false" constant="false"/>
      <species id="__s233" name="ARAF(RBD=2, Dm=1, rafi=None, S214=&apos;u&apos;, S299=&apos;p&apos;, ERK=&apos;u&apos;) ._br_CRAF(RBD=None, Dm=1, rafi=3, S259=&apos;u&apos;, S338=&apos;u&apos;, ERKS642=&apos;u&apos;) ._br_RAFi2(raf=3) ._br_RAS(raf=2, G=&apos;T&apos;)" compartment="default" initialAmount="0" hasOnlySubstanceUnits="true" boundaryCondition="false" constant="false"/>
      <species id="__s234" name="ARAF(RBD=2, Dm=1, rafi=None, S214=&apos;u&apos;, S299=&apos;p&apos;, ERK=&apos;u&apos;) ._br_ARAF(RBD=3, Dm=1, rafi=None, S214=&apos;u&apos;, S299=&apos;u&apos;, ERK=&apos;u&apos;) ._br_RAS(raf=2, G=&apos;T&apos;) ._br_RAS(raf=3, G=&apos;T&apos;)" compartment="default" initialAmount="0" hasOnlySubstanceUnits="true" boundaryCondition="false" constant="false"/>
      <species id="__s235" name="ARAF(RBD=2, Dm=1, rafi=None, S214=&apos;u&apos;, S299=&apos;p&apos;, ERK=&apos;u&apos;) ._br_ARAF(RBD=None, Dm=1, rafi=3, S214=&apos;u&apos;, S299=&apos;u&apos;, ERK=&apos;u&apos;) ._br_RAFi1(raf=3) ._br_RAS(raf=2, G=&apos;T&apos;)" compartment="default" initialAmount="0" hasOnlySubstanceUnits="true" boundaryCondition="false" constant="false"/>
      <species id="__s236" name="ARAF(RBD=2, Dm=1, rafi=None, S214=&apos;u&apos;, S299=&apos;p&apos;, ERK=&apos;u&apos;) ._br_ARAF(RBD=None, Dm=1, rafi=3, S214=&apos;u&apos;, S299=&apos;u&apos;, ERK=&apos;u&apos;) ._br_RAFi2(raf=3) ._br_RAS(raf=2, G=&apos;T&apos;)" compartment="default" initialAmount="0" hasOnlySubstanceUnits="true" boundaryCondition="false" constant="false"/>
      <species id="__s237" name="BRAF(RBD=2, Dm=1, rafi=3, V600=&apos;WT&apos;, S365=&apos;u&apos;, ERKT753=&apos;u&apos;) ._br_BRAF(RBD=4, Dm=1, rafi=5, V600=&apos;WT&apos;, S365=&apos;u&apos;, ERKT753=&apos;u&apos;) ._br_RAFi1(raf=3) ._br_RAFi1(raf=5) ._br_RAS(raf=2, G=&apos;T&apos;) ._br_RAS(raf=4, G=&apos;T&apos;)" compartment="default" initialAmount="0" hasOnlySubstanceUnits="true" boundaryCondition="false" constant="false"/>
      <species id="__s238" name="BRAF(RBD=2, Dm=1, rafi=3, V600=&apos;WT&apos;, S365=&apos;u&apos;, ERKT753=&apos;u&apos;) ._br_BRAF(RBD=4, Dm=1, rafi=5, V600=&apos;WT&apos;, S365=&apos;u&apos;, ERKT753=&apos;u&apos;) ._br_RAFi1(raf=3) ._br_RAFi2(raf=5) ._br_RAS(raf=2, G=&apos;T&apos;) ._br_RAS(raf=4, G=&apos;T&apos;)" compartment="default" initialAmount="0" hasOnlySubstanceUnits="true" boundaryCondition="false" constant="false"/>
      <species id="__s239" name="BRAF(RBD=2, Dm=1, rafi=3, V600=&apos;WT&apos;, S365=&apos;u&apos;, ERKT753=&apos;u&apos;) ._br_BRAF(RBD=4, Dm=1, rafi=5, V600=&apos;WT&apos;, S365=&apos;u&apos;, ERKT753=&apos;u&apos;) ._br_RAFi2(raf=3) ._br_RAFi2(raf=5) ._br_RAS(raf=2, G=&apos;T&apos;) ._br_RAS(raf=4, G=&apos;T&apos;)" compartment="default" initialAmount="0" hasOnlySubstanceUnits="true" boundaryCondition="false" constant="false"/>
      <species id="__s240" name="BRAF(RBD=2, Dm=1, rafi=3, V600=&apos;WT&apos;, S365=&apos;u&apos;, ERKT753=&apos;u&apos;) ._br_CRAF(RBD=4, Dm=1, rafi=5, S259=&apos;u&apos;, S338=&apos;u&apos;, ERKS642=&apos;u&apos;) ._br_RAFi1(raf=3) ._br_RAFi1(raf=5) ._br_RAS(raf=2, G=&apos;T&apos;) ._br_RAS(raf=4, G=&apos;T&apos;)" compartment="default" initialAmount="0" hasOnlySubstanceUnits="true" boundaryCondition="false" constant="false"/>
      <species id="__s241" name="BRAF(RBD=2, Dm=1, rafi=3, V600=&apos;WT&apos;, S365=&apos;u&apos;, ERKT753=&apos;u&apos;) ._br_CRAF(RBD=4, Dm=1, rafi=5, S259=&apos;u&apos;, S338=&apos;u&apos;, ERKS642=&apos;u&apos;) ._br_RAFi1(raf=3) ._br_RAFi2(raf=5) ._br_RAS(raf=2, G=&apos;T&apos;) ._br_RAS(raf=4, G=&apos;T&apos;)" compartment="default" initialAmount="0" hasOnlySubstanceUnits="true" boundaryCondition="false" constant="false"/>
      <species id="__s242" name="BRAF(RBD=2, Dm=1, rafi=3, V600=&apos;WT&apos;, S365=&apos;u&apos;, ERKT753=&apos;u&apos;) ._br_CRAF(RBD=4, Dm=1, rafi=None, S259=&apos;u&apos;, S338=&apos;p&apos;, ERKS642=&apos;u&apos;) ._br_RAFi1(raf=3) ._br_RAS(raf=2, G=&apos;T&apos;) ._br_RAS(raf=4, G=&apos;T&apos;)" compartment="default" initialAmount="0" hasOnlySubstanceUnits="true" boundaryCondition="false" constant="false"/>
      <species id="__s243" name="BRAF(RBD=2, Dm=1, rafi=3, V600=&apos;WT&apos;, S365=&apos;u&apos;, ERKT753=&apos;u&apos;) ._br_CRAF(RBD=4, Dm=1, rafi=5, S259=&apos;u&apos;, S338=&apos;u&apos;, ERKS642=&apos;u&apos;) ._br_RAFi1(raf=5) ._br_RAFi2(raf=3) ._br_RAS(raf=2, G=&apos;T&apos;) ._br_RAS(raf=4, G=&apos;T&apos;)" compartment="default" initialAmount="0" hasOnlySubstanceUnits="true" boundaryCondition="false" constant="false"/>
      <species id="__s244" name="BRAF(RBD=2, Dm=1, rafi=3, V600=&apos;WT&apos;, S365=&apos;u&apos;, ERKT753=&apos;u&apos;) ._br_CRAF(RBD=4, Dm=1, rafi=5, S259=&apos;u&apos;, S338=&apos;u&apos;, ERKS642=&apos;u&apos;) ._br_RAFi2(raf=3) ._br_RAFi2(raf=5) ._br_RAS(raf=2, G=&apos;T&apos;) ._br_RAS(raf=4, G=&apos;T&apos;)" compartment="default" initialAmount="0" hasOnlySubstanceUnits="true" boundaryCondition="false" constant="false"/>
      <species id="__s245" name="BRAF(RBD=2, Dm=1, rafi=3, V600=&apos;WT&apos;, S365=&apos;u&apos;, ERKT753=&apos;u&apos;) ._br_CRAF(RBD=4, Dm=1, rafi=None, S259=&apos;u&apos;, S338=&apos;p&apos;, ERKS642=&apos;u&apos;) ._br_RAFi2(raf=3) ._br_RAS(raf=2, G=&apos;T&apos;) ._br_RAS(raf=4, G=&apos;T&apos;)" compartment="default" initialAmount="0" hasOnlySubstanceUnits="true" boundaryCondition="false" constant="false"/>
      <species id="__s246" name="CRAF(RBD=2, Dm=1, rafi=3, S259=&apos;u&apos;, S338=&apos;u&apos;, ERKS642=&apos;u&apos;) ._br_CRAF(RBD=4, Dm=1, rafi=5, S259=&apos;u&apos;, S338=&apos;u&apos;, ERKS642=&apos;u&apos;) ._br_RAFi1(raf=3) ._br_RAFi1(raf=5) ._br_RAS(raf=2, G=&apos;T&apos;) ._br_RAS(raf=4, G=&apos;T&apos;)" compartment="default" initialAmount="0" hasOnlySubstanceUnits="true" boundaryCondition="false" constant="false"/>
      <species id="__s247" name="CRAF(RBD=2, Dm=1, rafi=3, S259=&apos;u&apos;, S338=&apos;u&apos;, ERKS642=&apos;u&apos;) ._br_CRAF(RBD=4, Dm=1, rafi=5, S259=&apos;u&apos;, S338=&apos;u&apos;, ERKS642=&apos;u&apos;) ._br_RAFi1(raf=3) ._br_RAFi2(raf=5) ._br_RAS(raf=2, G=&apos;T&apos;) ._br_RAS(raf=4, G=&apos;T&apos;)" compartment="default" initialAmount="0" hasOnlySubstanceUnits="true" boundaryCondition="false" constant="false"/>
      <species id="__s248" name="CRAF(RBD=2, Dm=1, rafi=None, S259=&apos;u&apos;, S338=&apos;p&apos;, ERKS642=&apos;u&apos;) ._br_CRAF(RBD=3, Dm=1, rafi=4, S259=&apos;u&apos;, S338=&apos;u&apos;, ERKS642=&apos;u&apos;) ._br_RAFi1(raf=4) ._br_RAS(raf=3, G=&apos;T&apos;) ._br_RAS(raf=2, G=&apos;T&apos;)" compartment="default" initialAmount="0" hasOnlySubstanceUnits="true" boundaryCondition="false" constant="false"/>
      <species id="__s249" name="CRAF(RBD=2, Dm=1, rafi=3, S259=&apos;u&apos;, S338=&apos;u&apos;, ERKS642=&apos;u&apos;) ._br_CRAF(RBD=4, Dm=1, rafi=5, S259=&apos;u&apos;, S338=&apos;u&apos;, ERKS642=&apos;u&apos;) ._br_RAFi2(raf=3) ._br_RAFi2(raf=5) ._br_RAS(raf=2, G=&apos;T&apos;) ._br_RAS(raf=4, G=&apos;T&apos;)" compartment="default" initialAmount="0" hasOnlySubstanceUnits="true" boundaryCondition="false" constant="false"/>
      <species id="__s250" name="CRAF(RBD=2, Dm=1, rafi=None, S259=&apos;u&apos;, S338=&apos;p&apos;, ERKS642=&apos;u&apos;) ._br_CRAF(RBD=3, Dm=1, rafi=4, S259=&apos;u&apos;, S338=&apos;u&apos;, ERKS642=&apos;u&apos;) ._br_RAFi2(raf=4) ._br_RAS(raf=3, G=&apos;T&apos;) ._br_RAS(raf=2, G=&apos;T&apos;)" compartment="default" initialAmount="0" hasOnlySubstanceUnits="true" boundaryCondition="false" constant="false"/>
      <species id="__s251" name="CRAF(RBD=2, Dm=1, rafi=None, S259=&apos;u&apos;, S338=&apos;p&apos;, ERKS642=&apos;u&apos;) ._br_CRAF(RBD=3, Dm=1, rafi=None, S259=&apos;u&apos;, S338=&apos;p&apos;, ERKS642=&apos;u&apos;) ._br_RAS(raf=2, G=&apos;T&apos;) ._br_RAS(raf=3, G=&apos;T&apos;)" compartment="default" initialAmount="0" hasOnlySubstanceUnits="true" boundaryCondition="false" constant="false"/>
      <species id="__s252" name="ARAF(RBD=2, Dm=1, rafi=3, S214=&apos;u&apos;, S299=&apos;u&apos;, ERK=&apos;u&apos;) ._br_BRAF(RBD=4, Dm=1, rafi=5, V600=&apos;WT&apos;, S365=&apos;u&apos;, ERKT753=&apos;u&apos;) ._br_RAFi1(raf=5) ._br_RAFi1(raf=3) ._br_RAS(raf=4, G=&apos;T&apos;) ._br_RAS(raf=2, G=&apos;T&apos;)" compartment="default" initialAmount="0" hasOnlySubstanceUnits="true" boundaryCondition="false" constant="false"/>
      <species id="__s253" name="ARAF(RBD=2, Dm=1, rafi=3, S214=&apos;u&apos;, S299=&apos;u&apos;, ERK=&apos;u&apos;) ._br_BRAF(RBD=4, Dm=1, rafi=5, V600=&apos;WT&apos;, S365=&apos;u&apos;, ERKT753=&apos;u&apos;) ._br_RAFi1(raf=5) ._br_RAFi2(raf=3) ._br_RAS(raf=4, G=&apos;T&apos;) ._br_RAS(raf=2, G=&apos;T&apos;)" compartment="default" initialAmount="0" hasOnlySubstanceUnits="true" boundaryCondition="false" constant="false"/>
      <species id="__s254" name="ARAF(RBD=2, Dm=1, rafi=None, S214=&apos;u&apos;, S299=&apos;p&apos;, ERK=&apos;u&apos;) ._br_BRAF(RBD=3, Dm=1, rafi=4, V600=&apos;WT&apos;, S365=&apos;u&apos;, ERKT753=&apos;u&apos;) ._br_RAFi1(raf=4) ._br_RAS(raf=3, G=&apos;T&apos;) ._br_RAS(raf=2, G=&apos;T&apos;)" compartment="default" initialAmount="0" hasOnlySubstanceUnits="true" boundaryCondition="false" constant="false"/>
      <species id="__s255" name="ARAF(RBD=2, Dm=1, rafi=3, S214=&apos;u&apos;, S299=&apos;u&apos;, ERK=&apos;u&apos;) ._br_BRAF(RBD=4, Dm=1, rafi=5, V600=&apos;WT&apos;, S365=&apos;u&apos;, ERKT753=&apos;u&apos;) ._br_RAFi1(raf=3) ._br_RAFi2(raf=5) ._br_RAS(raf=4, G=&apos;T&apos;) ._br_RAS(raf=2, G=&apos;T&apos;)" compartment="default" initialAmount="0" hasOnlySubstanceUnits="true" boundaryCondition="false" constant="false"/>
      <species id="__s256" name="ARAF(RBD=2, Dm=1, rafi=3, S214=&apos;u&apos;, S299=&apos;u&apos;, ERK=&apos;u&apos;) ._br_BRAF(RBD=4, Dm=1, rafi=5, V600=&apos;WT&apos;, S365=&apos;u&apos;, ERKT753=&apos;u&apos;) ._br_RAFi2(raf=5) ._br_RAFi2(raf=3) ._br_RAS(raf=4, G=&apos;T&apos;) ._br_RAS(raf=2, G=&apos;T&apos;)" compartment="default" initialAmount="0" hasOnlySubstanceUnits="true" boundaryCondition="false" constant="false"/>
      <species id="__s257" name="ARAF(RBD=2, Dm=1, rafi=None, S214=&apos;u&apos;, S299=&apos;p&apos;, ERK=&apos;u&apos;) ._br_BRAF(RBD=3, Dm=1, rafi=4, V600=&apos;WT&apos;, S365=&apos;u&apos;, ERKT753=&apos;u&apos;) ._br_RAFi2(raf=4) ._br_RAS(raf=3, G=&apos;T&apos;) ._br_RAS(raf=2, G=&apos;T&apos;)" compartment="default" initialAmount="0" hasOnlySubstanceUnits="true" boundaryCondition="false" constant="false"/>
      <species id="__s258" name="ARAF(RBD=2, Dm=1, rafi=3, S214=&apos;u&apos;, S299=&apos;u&apos;, ERK=&apos;u&apos;) ._br_CRAF(RBD=4, Dm=1, rafi=5, S259=&apos;u&apos;, S338=&apos;u&apos;, ERKS642=&apos;u&apos;) ._br_RAFi1(raf=5) ._br_RAFi1(raf=3) ._br_RAS(raf=4, G=&apos;T&apos;) ._br_RAS(raf=2, G=&apos;T&apos;)" compartment="default" initialAmount="0" hasOnlySubstanceUnits="true" boundaryCondition="false" constant="false"/>
      <species id="__s259" name="ARAF(RBD=2, Dm=1, rafi=3, S214=&apos;u&apos;, S299=&apos;u&apos;, ERK=&apos;u&apos;) ._br_CRAF(RBD=4, Dm=1, rafi=5, S259=&apos;u&apos;, S338=&apos;u&apos;, ERKS642=&apos;u&apos;) ._br_RAFi1(raf=5) ._br_RAFi2(raf=3) ._br_RAS(raf=4, G=&apos;T&apos;) ._br_RAS(raf=2, G=&apos;T&apos;)" compartment="default" initialAmount="0" hasOnlySubstanceUnits="true" boundaryCondition="false" constant="false"/>
      <species id="__s260" name="ARAF(RBD=2, Dm=1, rafi=None, S214=&apos;u&apos;, S299=&apos;p&apos;, ERK=&apos;u&apos;) ._br_CRAF(RBD=3, Dm=1, rafi=4, S259=&apos;u&apos;, S338=&apos;u&apos;, ERKS642=&apos;u&apos;) ._br_RAFi1(raf=4) ._br_RAS(raf=3, G=&apos;T&apos;) ._br_RAS(raf=2, G=&apos;T&apos;)" compartment="default" initialAmount="0" hasOnlySubstanceUnits="true" boundaryCondition="false" constant="false"/>
      <species id="__s261" name="ARAF(RBD=2, Dm=1, rafi=3, S214=&apos;u&apos;, S299=&apos;u&apos;, ERK=&apos;u&apos;) ._br_CRAF(RBD=4, Dm=1, rafi=5, S259=&apos;u&apos;, S338=&apos;u&apos;, ERKS642=&apos;u&apos;) ._br_RAFi1(raf=3) ._br_RAFi2(raf=5) ._br_RAS(raf=4, G=&apos;T&apos;) ._br_RAS(raf=2, G=&apos;T&apos;)" compartment="default" initialAmount="0" hasOnlySubstanceUnits="true" boundaryCondition="false" constant="false"/>
      <species id="__s262" name="ARAF(RBD=2, Dm=1, rafi=3, S214=&apos;u&apos;, S299=&apos;u&apos;, ERK=&apos;u&apos;) ._br_CRAF(RBD=4, Dm=1, rafi=5, S259=&apos;u&apos;, S338=&apos;u&apos;, ERKS642=&apos;u&apos;) ._br_RAFi2(raf=5) ._br_RAFi2(raf=3) ._br_RAS(raf=4, G=&apos;T&apos;) ._br_RAS(raf=2, G=&apos;T&apos;)" compartment="default" initialAmount="0" hasOnlySubstanceUnits="true" boundaryCondition="false" constant="false"/>
      <species id="__s263" name="ARAF(RBD=2, Dm=1, rafi=None, S214=&apos;u&apos;, S299=&apos;p&apos;, ERK=&apos;u&apos;) ._br_CRAF(RBD=3, Dm=1, rafi=4, S259=&apos;u&apos;, S338=&apos;u&apos;, ERKS642=&apos;u&apos;) ._br_RAFi2(raf=4) ._br_RAS(raf=3, G=&apos;T&apos;) ._br_RAS(raf=2, G=&apos;T&apos;)" compartment="default" initialAmount="0" hasOnlySubstanceUnits="true" boundaryCondition="false" constant="false"/>
      <species id="__s264" name="ARAF(RBD=2, Dm=1, rafi=3, S214=&apos;u&apos;, S299=&apos;u&apos;, ERK=&apos;u&apos;) ._br_CRAF(RBD=4, Dm=1, rafi=None, S259=&apos;u&apos;, S338=&apos;p&apos;, ERKS642=&apos;u&apos;) ._br_RAFi1(raf=3) ._br_RAS(raf=4, G=&apos;T&apos;) ._br_RAS(raf=2, G=&apos;T&apos;)" compartment="default" initialAmount="0" hasOnlySubstanceUnits="true" boundaryCondition="false" constant="false"/>
      <species id="__s265" name="ARAF(RBD=2, Dm=1, rafi=3, S214=&apos;u&apos;, S299=&apos;u&apos;, ERK=&apos;u&apos;) ._br_CRAF(RBD=4, Dm=1, rafi=None, S259=&apos;u&apos;, S338=&apos;p&apos;, ERKS642=&apos;u&apos;) ._br_RAFi2(raf=3) ._br_RAS(raf=4, G=&apos;T&apos;) ._br_RAS(raf=2, G=&apos;T&apos;)" compartment="default" initialAmount="0" hasOnlySubstanceUnits="true" boundaryCondition="false" constant="false"/>
      <species id="__s266" name="ARAF(RBD=2, Dm=1, rafi=None, S214=&apos;u&apos;, S299=&apos;p&apos;, ERK=&apos;u&apos;) ._br_CRAF(RBD=3, Dm=1, rafi=None, S259=&apos;u&apos;, S338=&apos;p&apos;, ERKS642=&apos;u&apos;) ._br_RAS(raf=3, G=&apos;T&apos;) ._br_RAS(raf=2, G=&apos;T&apos;)" compartment="default" initialAmount="0" hasOnlySubstanceUnits="true" boundaryCondition="false" constant="false"/>
      <species id="__s267" name="ARAF(RBD=2, Dm=1, rafi=3, S214=&apos;u&apos;, S299=&apos;u&apos;, ERK=&apos;u&apos;) ._br_ARAF(RBD=4, Dm=1, rafi=5, S214=&apos;u&apos;, S299=&apos;u&apos;, ERK=&apos;u&apos;) ._br_RAFi1(raf=3) ._br_RAFi1(raf=5) ._br_RAS(raf=2, G=&apos;T&apos;) ._br_RAS(raf=4, G=&apos;T&apos;)" compartment="default" initialAmount="0" hasOnlySubstanceUnits="true" boundaryCondition="false" constant="false"/>
      <species id="__s268" name="ARAF(RBD=2, Dm=1, rafi=3, S214=&apos;u&apos;, S299=&apos;u&apos;, ERK=&apos;u&apos;) ._br_ARAF(RBD=4, Dm=1, rafi=5, S214=&apos;u&apos;, S299=&apos;u&apos;, ERK=&apos;u&apos;) ._br_RAFi1(raf=3) ._br_RAFi2(raf=5) ._br_RAS(raf=2, G=&apos;T&apos;) ._br_RAS(raf=4, G=&apos;T&apos;)" compartment="default" initialAmount="0" hasOnlySubstanceUnits="true" boundaryCondition="false" constant="false"/>
      <species id="__s269" name="ARAF(RBD=2, Dm=1, rafi=None, S214=&apos;u&apos;, S299=&apos;p&apos;, ERK=&apos;u&apos;) ._br_ARAF(RBD=3, Dm=1, rafi=4, S214=&apos;u&apos;, S299=&apos;u&apos;, ERK=&apos;u&apos;) ._br_RAFi1(raf=4) ._br_RAS(raf=3, G=&apos;T&apos;) ._br_RAS(raf=2, G=&apos;T&apos;)" compartment="default" initialAmount="0" hasOnlySubstanceUnits="true" boundaryCondition="false" constant="false"/>
      <species id="__s270" name="ARAF(RBD=2, Dm=1, rafi=3, S214=&apos;u&apos;, S299=&apos;u&apos;, ERK=&apos;u&apos;) ._br_ARAF(RBD=4, Dm=1, rafi=5, S214=&apos;u&apos;, S299=&apos;u&apos;, ERK=&apos;u&apos;) ._br_RAFi2(raf=3) ._br_RAFi2(raf=5) ._br_RAS(raf=2, G=&apos;T&apos;) ._br_RAS(raf=4, G=&apos;T&apos;)" compartment="default" initialAmount="0" hasOnlySubstanceUnits="true" boundaryCondition="false" constant="false"/>
      <species id="__s271" name="ARAF(RBD=2, Dm=1, rafi=None, S214=&apos;u&apos;, S299=&apos;p&apos;, ERK=&apos;u&apos;) ._br_ARAF(RBD=3, Dm=1, rafi=4, S214=&apos;u&apos;, S299=&apos;u&apos;, ERK=&apos;u&apos;) ._br_RAFi2(raf=4) ._br_RAS(raf=3, G=&apos;T&apos;) ._br_RAS(raf=2, G=&apos;T&apos;)" compartment="default" initialAmount="0" hasOnlySubstanceUnits="true" boundaryCondition="false" constant="false"/>
      <species id="__s272" name="ARAF(RBD=2, Dm=1, rafi=None, S214=&apos;u&apos;, S299=&apos;p&apos;, ERK=&apos;u&apos;) ._br_ARAF(RBD=3, Dm=1, rafi=None, S214=&apos;u&apos;, S299=&apos;p&apos;, ERK=&apos;u&apos;) ._br_RAS(raf=2, G=&apos;T&apos;) ._br_RAS(raf=3, G=&apos;T&apos;)" compartment="default" initialAmount="0" hasOnlySubstanceUnits="true" boundaryCondition="false" constant="false"/>
      <species id="__s273" name="ERK(raf=None, mek=1, mkp3=None, phospho=&apos;u&apos;) ._br_MEK(ph1=2, erk=1, phospho=&apos;pp&apos;) ._br_Ph1(mek=2)" compartment="default" initialAmount="0" hasOnlySubstanceUnits="true" boundaryCondition="false" constant="false"/>
      <species id="__s274" name="ERK(raf=None, mek=None, mkp3=None, phospho=&apos;p&apos;)" compartment="default" initialAmount="0" hasOnlySubstanceUnits="true" boundaryCondition="false" constant="false"/>
      <species id="__s275" name="CRAF(RBD=None, Dm=None, rafi=None, S259=&apos;p&apos;, S338=&apos;p&apos;, ERKS642=&apos;u&apos;)" compartment="default" initialAmount="0" hasOnlySubstanceUnits="true" boundaryCondition="false" constant="false"/>
      <species id="__s276" name="CRAF(RBD=None, Dm=None, rafi=1, S259=&apos;u&apos;, S338=&apos;p&apos;, ERKS642=&apos;u&apos;) ._br_RAFi1(raf=1)" compartment="default" initialAmount="0" hasOnlySubstanceUnits="true" boundaryCondition="false" constant="false"/>
      <species id="__s277" name="CRAF(RBD=None, Dm=None, rafi=1, S259=&apos;u&apos;, S338=&apos;p&apos;, ERKS642=&apos;u&apos;) ._br_RAFi2(raf=1)" compartment="default" initialAmount="0" hasOnlySubstanceUnits="true" boundaryCondition="false" constant="false"/>
      <species id="__s278" name="BRAF(RBD=None, Dm=1, rafi=None, V600=&apos;WT&apos;, S365=&apos;u&apos;, ERKT753=&apos;u&apos;) ._br_CRAF(RBD=None, Dm=1, rafi=None, S259=&apos;u&apos;, S338=&apos;p&apos;, ERKS642=&apos;u&apos;)" compartment="default" initialAmount="0" hasOnlySubstanceUnits="true" boundaryCondition="false" constant="false"/>
      <species id="__s279" name="CRAF(RBD=None, Dm=1, rafi=None, S259=&apos;u&apos;, S338=&apos;p&apos;, ERKS642=&apos;u&apos;) ._br_CRAF(RBD=None, Dm=1, rafi=None, S259=&apos;u&apos;, S338=&apos;u&apos;, ERKS642=&apos;u&apos;)" compartment="default" initialAmount="0" hasOnlySubstanceUnits="true" boundaryCondition="false" constant="false"/>
      <species id="__s280" name="ARAF(RBD=None, Dm=1, rafi=None, S214=&apos;u&apos;, S299=&apos;u&apos;, ERK=&apos;u&apos;) ._br_CRAF(RBD=None, Dm=1, rafi=None, S259=&apos;u&apos;, S338=&apos;p&apos;, ERKS642=&apos;u&apos;)" compartment="default" initialAmount="0" hasOnlySubstanceUnits="true" boundaryCondition="false" constant="false"/>
      <species id="__s281" name="BRAF(RBD=2, Dm=1, rafi=None, V600=&apos;WT&apos;, S365=&apos;u&apos;, ERKT753=&apos;u&apos;) ._br_CRAF(RBD=None, Dm=1, rafi=None, S259=&apos;u&apos;, S338=&apos;p&apos;, ERKS642=&apos;u&apos;) ._br_RAS(raf=2, G=&apos;T&apos;)" compartment="default" initialAmount="0" hasOnlySubstanceUnits="true" boundaryCondition="false" constant="false"/>
      <species id="__s282" name="BRAF(RBD=None, Dm=1, rafi=2, V600=&apos;WT&apos;, S365=&apos;u&apos;, ERKT753=&apos;u&apos;) ._br_CRAF(RBD=None, Dm=1, rafi=None, S259=&apos;u&apos;, S338=&apos;p&apos;, ERKS642=&apos;u&apos;) ._br_RAFi1(raf=2)" compartment="default" initialAmount="0" hasOnlySubstanceUnits="true" boundaryCondition="false" constant="false"/>
      <species id="__s283" name="BRAF(RBD=None, Dm=1, rafi=2, V600=&apos;WT&apos;, S365=&apos;u&apos;, ERKT753=&apos;u&apos;) ._br_CRAF(RBD=None, Dm=1, rafi=None, S259=&apos;u&apos;, S338=&apos;p&apos;, ERKS642=&apos;u&apos;) ._br_RAFi2(raf=2)" compartment="default" initialAmount="0" hasOnlySubstanceUnits="true" boundaryCondition="false" constant="false"/>
      <species id="__s284" name="CRAF(RBD=2, Dm=1, rafi=None, S259=&apos;u&apos;, S338=&apos;u&apos;, ERKS642=&apos;u&apos;) ._br_CRAF(RBD=None, Dm=1, rafi=None, S259=&apos;u&apos;, S338=&apos;p&apos;, ERKS642=&apos;u&apos;) ._br_RAS(raf=2, G=&apos;T&apos;)" compartment="default" initialAmount="0" hasOnlySubstanceUnits="true" boundaryCondition="false" constant="false"/>
      <species id="__s285" name="CRAF(RBD=None, Dm=1, rafi=None, S259=&apos;u&apos;, S338=&apos;p&apos;, ERKS642=&apos;u&apos;) ._br_CRAF(RBD=None, Dm=1, rafi=2, S259=&apos;u&apos;, S338=&apos;u&apos;, ERKS642=&apos;u&apos;) ._br_RAFi1(raf=2)" compartment="default" initialAmount="0" hasOnlySubstanceUnits="true" boundaryCondition="false" constant="false"/>
      <species id="__s286" name="CRAF(RBD=None, Dm=1, rafi=None, S259=&apos;u&apos;, S338=&apos;p&apos;, ERKS642=&apos;u&apos;) ._br_CRAF(RBD=None, Dm=1, rafi=2, S259=&apos;u&apos;, S338=&apos;u&apos;, ERKS642=&apos;u&apos;) ._br_RAFi2(raf=2)" compartment="default" initialAmount="0" hasOnlySubstanceUnits="true" boundaryCondition="false" constant="false"/>
      <species id="__s287" name="ARAF(RBD=2, Dm=1, rafi=None, S214=&apos;u&apos;, S299=&apos;u&apos;, ERK=&apos;u&apos;) ._br_CRAF(RBD=None, Dm=1, rafi=None, S259=&apos;u&apos;, S338=&apos;p&apos;, ERKS642=&apos;u&apos;) ._br_RAS(raf=2, G=&apos;T&apos;)" compartment="default" initialAmount="0" hasOnlySubstanceUnits="true" boundaryCondition="false" constant="false"/>
      <species id="__s288" name="ARAF(RBD=None, Dm=1, rafi=2, S214=&apos;u&apos;, S299=&apos;u&apos;, ERK=&apos;u&apos;) ._br_CRAF(RBD=None, Dm=1, rafi=None, S259=&apos;u&apos;, S338=&apos;p&apos;, ERKS642=&apos;u&apos;) ._br_RAFi1(raf=2)" compartment="default" initialAmount="0" hasOnlySubstanceUnits="true" boundaryCondition="false" constant="false"/>
      <species id="__s289" name="ARAF(RBD=None, Dm=1, rafi=2, S214=&apos;u&apos;, S299=&apos;u&apos;, ERK=&apos;u&apos;) ._br_CRAF(RBD=None, Dm=1, rafi=None, S259=&apos;u&apos;, S338=&apos;p&apos;, ERKS642=&apos;u&apos;) ._br_RAFi2(raf=2)" compartment="default" initialAmount="0" hasOnlySubstanceUnits="true" boundaryCondition="false" constant="false"/>
      <species id="__s290" name="BRAF(RBD=2, Dm=1, rafi=3, V600=&apos;WT&apos;, S365=&apos;u&apos;, ERKT753=&apos;u&apos;) ._br_CRAF(RBD=None, Dm=1, rafi=None, S259=&apos;u&apos;, S338=&apos;p&apos;, ERKS642=&apos;u&apos;) ._br_RAFi1(raf=3) ._br_RAS(raf=2, G=&apos;T&apos;)" compartment="default" initialAmount="0" hasOnlySubstanceUnits="true" boundaryCondition="false" constant="false"/>
      <species id="__s291" name="BRAF(RBD=2, Dm=1, rafi=3, V600=&apos;WT&apos;, S365=&apos;u&apos;, ERKT753=&apos;u&apos;) ._br_CRAF(RBD=None, Dm=1, rafi=None, S259=&apos;u&apos;, S338=&apos;p&apos;, ERKS642=&apos;u&apos;) ._br_RAFi2(raf=3) ._br_RAS(raf=2, G=&apos;T&apos;)" compartment="default" initialAmount="0" hasOnlySubstanceUnits="true" boundaryCondition="false" constant="false"/>
      <species id="__s292" name="CRAF(RBD=2, Dm=1, rafi=3, S259=&apos;u&apos;, S338=&apos;u&apos;, ERKS642=&apos;u&apos;) ._br_CRAF(RBD=None, Dm=1, rafi=None, S259=&apos;u&apos;, S338=&apos;p&apos;, ERKS642=&apos;u&apos;) ._br_RAFi1(raf=3) ._br_RAS(raf=2, G=&apos;T&apos;)" compartment="default" initialAmount="0" hasOnlySubstanceUnits="true" boundaryCondition="false" constant="false"/>
      <species id="__s293" name="CRAF(RBD=2, Dm=1, rafi=3, S259=&apos;u&apos;, S338=&apos;u&apos;, ERKS642=&apos;u&apos;) ._br_CRAF(RBD=None, Dm=1, rafi=None, S259=&apos;u&apos;, S338=&apos;p&apos;, ERKS642=&apos;u&apos;) ._br_RAFi2(raf=3) ._br_RAS(raf=2, G=&apos;T&apos;)" compartment="default" initialAmount="0" hasOnlySubstanceUnits="true" boundaryCondition="false" constant="false"/>
      <species id="__s294" name="CRAF(RBD=2, Dm=1, rafi=None, S259=&apos;u&apos;, S338=&apos;p&apos;, ERKS642=&apos;u&apos;) ._br_CRAF(RBD=None, Dm=1, rafi=None, S259=&apos;u&apos;, S338=&apos;p&apos;, ERKS642=&apos;u&apos;) ._br_RAS(raf=2, G=&apos;T&apos;)" compartment="default" initialAmount="0" hasOnlySubstanceUnits="true" boundaryCondition="false" constant="false"/>
      <species id="__s295" name="ARAF(RBD=2, Dm=1, rafi=3, S214=&apos;u&apos;, S299=&apos;u&apos;, ERK=&apos;u&apos;) ._br_CRAF(RBD=None, Dm=1, rafi=None, S259=&apos;u&apos;, S338=&apos;p&apos;, ERKS642=&apos;u&apos;) ._br_RAFi1(raf=3) ._br_RAS(raf=2, G=&apos;T&apos;)" compartment="default" initialAmount="0" hasOnlySubstanceUnits="true" boundaryCondition="false" constant="false"/>
      <species id="__s296" name="ARAF(RBD=2, Dm=1, rafi=3, S214=&apos;u&apos;, S299=&apos;u&apos;, ERK=&apos;u&apos;) ._br_CRAF(RBD=None, Dm=1, rafi=None, S259=&apos;u&apos;, S338=&apos;p&apos;, ERKS642=&apos;u&apos;) ._br_RAFi2(raf=3) ._br_RAS(raf=2, G=&apos;T&apos;)" compartment="default" initialAmount="0" hasOnlySubstanceUnits="true" boundaryCondition="false" constant="false"/>
      <species id="__s297" name="ARAF(RBD=2, Dm=1, rafi=None, S214=&apos;u&apos;, S299=&apos;p&apos;, ERK=&apos;u&apos;) ._br_CRAF(RBD=None, Dm=1, rafi=None, S259=&apos;u&apos;, S338=&apos;p&apos;, ERKS642=&apos;u&apos;) ._br_RAS(raf=2, G=&apos;T&apos;)" compartment="default" initialAmount="0" hasOnlySubstanceUnits="true" boundaryCondition="false" constant="false"/>
      <species id="__s298" name="ARAF(RBD=None, Dm=None, rafi=None, S214=&apos;p&apos;, S299=&apos;p&apos;, ERK=&apos;u&apos;)" compartment="default" initialAmount="0" hasOnlySubstanceUnits="true" boundaryCondition="false" constant="false"/>
      <species id="__s299" name="ARAF(RBD=None, Dm=None, rafi=1, S214=&apos;u&apos;, S299=&apos;p&apos;, ERK=&apos;u&apos;) ._br_RAFi1(raf=1)" compartment="default" initialAmount="0" hasOnlySubstanceUnits="true" boundaryCondition="false" constant="false"/>
      <species id="__s300" name="ARAF(RBD=None, Dm=None, rafi=1, S214=&apos;u&apos;, S299=&apos;p&apos;, ERK=&apos;u&apos;) ._br_RAFi2(raf=1)" compartment="default" initialAmount="0" hasOnlySubstanceUnits="true" boundaryCondition="false" constant="false"/>
      <species id="__s301" name="ARAF(RBD=None, Dm=1, rafi=None, S214=&apos;u&apos;, S299=&apos;p&apos;, ERK=&apos;u&apos;) ._br_BRAF(RBD=None, Dm=1, rafi=None, V600=&apos;WT&apos;, S365=&apos;u&apos;, ERKT753=&apos;u&apos;)" compartment="default" initialAmount="0" hasOnlySubstanceUnits="true" boundaryCondition="false" constant="false"/>
      <species id="__s302" name="ARAF(RBD=None, Dm=1, rafi=None, S214=&apos;u&apos;, S299=&apos;p&apos;, ERK=&apos;u&apos;) ._br_CRAF(RBD=None, Dm=1, rafi=None, S259=&apos;u&apos;, S338=&apos;u&apos;, ERKS642=&apos;u&apos;)" compartment="default" initialAmount="0" hasOnlySubstanceUnits="true" boundaryCondition="false" constant="false"/>
      <species id="__s303" name="ARAF(RBD=None, Dm=1, rafi=None, S214=&apos;u&apos;, S299=&apos;p&apos;, ERK=&apos;u&apos;) ._br_ARAF(RBD=None, Dm=1, rafi=None, S214=&apos;u&apos;, S299=&apos;u&apos;, ERK=&apos;u&apos;)" compartment="default" initialAmount="0" hasOnlySubstanceUnits="true" boundaryCondition="false" constant="false"/>
      <species id="__s304" name="ARAF(RBD=None, Dm=1, rafi=None, S214=&apos;u&apos;, S299=&apos;p&apos;, ERK=&apos;u&apos;) ._br_BRAF(RBD=2, Dm=1, rafi=None, V600=&apos;WT&apos;, S365=&apos;u&apos;, ERKT753=&apos;u&apos;) ._br_RAS(raf=2, G=&apos;T&apos;)" compartment="default" initialAmount="0" hasOnlySubstanceUnits="true" boundaryCondition="false" constant="false"/>
      <species id="__s305" name="ARAF(RBD=None, Dm=1, rafi=None, S214=&apos;u&apos;, S299=&apos;p&apos;, ERK=&apos;u&apos;) ._br_BRAF(RBD=None, Dm=1, rafi=2, V600=&apos;WT&apos;, S365=&apos;u&apos;, ERKT753=&apos;u&apos;) ._br_RAFi1(raf=2)" compartment="default" initialAmount="0" hasOnlySubstanceUnits="true" boundaryCondition="false" constant="false"/>
      <species id="__s306" name="ARAF(RBD=None, Dm=1, rafi=None, S214=&apos;u&apos;, S299=&apos;p&apos;, ERK=&apos;u&apos;) ._br_BRAF(RBD=None, Dm=1, rafi=2, V600=&apos;WT&apos;, S365=&apos;u&apos;, ERKT753=&apos;u&apos;) ._br_RAFi2(raf=2)" compartment="default" initialAmount="0" hasOnlySubstanceUnits="true" boundaryCondition="false" constant="false"/>
      <species id="__s307" name="ARAF(RBD=None, Dm=1, rafi=None, S214=&apos;u&apos;, S299=&apos;p&apos;, ERK=&apos;u&apos;) ._br_CRAF(RBD=2, Dm=1, rafi=None, S259=&apos;u&apos;, S338=&apos;u&apos;, ERKS642=&apos;u&apos;) ._br_RAS(raf=2, G=&apos;T&apos;)" compartment="default" initialAmount="0" hasOnlySubstanceUnits="true" boundaryCondition="false" constant="false"/>
      <species id="__s308" name="ARAF(RBD=None, Dm=1, rafi=None, S214=&apos;u&apos;, S299=&apos;p&apos;, ERK=&apos;u&apos;) ._br_CRAF(RBD=None, Dm=1, rafi=2, S259=&apos;u&apos;, S338=&apos;u&apos;, ERKS642=&apos;u&apos;) ._br_RAFi1(raf=2)" compartment="default" initialAmount="0" hasOnlySubstanceUnits="true" boundaryCondition="false" constant="false"/>
      <species id="__s309" name="ARAF(RBD=None, Dm=1, rafi=None, S214=&apos;u&apos;, S299=&apos;p&apos;, ERK=&apos;u&apos;) ._br_CRAF(RBD=None, Dm=1, rafi=2, S259=&apos;u&apos;, S338=&apos;u&apos;, ERKS642=&apos;u&apos;) ._br_RAFi2(raf=2)" compartment="default" initialAmount="0" hasOnlySubstanceUnits="true" boundaryCondition="false" constant="false"/>
      <species id="__s310" name="ARAF(RBD=2, Dm=1, rafi=None, S214=&apos;u&apos;, S299=&apos;u&apos;, ERK=&apos;u&apos;) ._br_ARAF(RBD=None, Dm=1, rafi=None, S214=&apos;u&apos;, S299=&apos;p&apos;, ERK=&apos;u&apos;) ._br_RAS(raf=2, G=&apos;T&apos;)" compartment="default" initialAmount="0" hasOnlySubstanceUnits="true" boundaryCondition="false" constant="false"/>
      <species id="__s311" name="ARAF(RBD=None, Dm=1, rafi=None, S214=&apos;u&apos;, S299=&apos;p&apos;, ERK=&apos;u&apos;) ._br_ARAF(RBD=None, Dm=1, rafi=2, S214=&apos;u&apos;, S299=&apos;u&apos;, ERK=&apos;u&apos;) ._br_RAFi1(raf=2)" compartment="default" initialAmount="0" hasOnlySubstanceUnits="true" boundaryCondition="false" constant="false"/>
      <species id="__s312" name="ARAF(RBD=None, Dm=1, rafi=None, S214=&apos;u&apos;, S299=&apos;p&apos;, ERK=&apos;u&apos;) ._br_ARAF(RBD=None, Dm=1, rafi=2, S214=&apos;u&apos;, S299=&apos;u&apos;, ERK=&apos;u&apos;) ._br_RAFi2(raf=2)" compartment="default" initialAmount="0" hasOnlySubstanceUnits="true" boundaryCondition="false" constant="false"/>
      <species id="__s313" name="ARAF(RBD=None, Dm=1, rafi=None, S214=&apos;u&apos;, S299=&apos;p&apos;, ERK=&apos;u&apos;) ._br_BRAF(RBD=2, Dm=1, rafi=3, V600=&apos;WT&apos;, S365=&apos;u&apos;, ERKT753=&apos;u&apos;) ._br_RAFi1(raf=3) ._br_RAS(raf=2, G=&apos;T&apos;)" compartment="default" initialAmount="0" hasOnlySubstanceUnits="true" boundaryCondition="false" constant="false"/>
      <species id="__s314" name="ARAF(RBD=None, Dm=1, rafi=None, S214=&apos;u&apos;, S299=&apos;p&apos;, ERK=&apos;u&apos;) ._br_BRAF(RBD=2, Dm=1, rafi=3, V600=&apos;WT&apos;, S365=&apos;u&apos;, ERKT753=&apos;u&apos;) ._br_RAFi2(raf=3) ._br_RAS(raf=2, G=&apos;T&apos;)" compartment="default" initialAmount="0" hasOnlySubstanceUnits="true" boundaryCondition="false" constant="false"/>
      <species id="__s315" name="ARAF(RBD=None, Dm=1, rafi=None, S214=&apos;u&apos;, S299=&apos;p&apos;, ERK=&apos;u&apos;) ._br_CRAF(RBD=2, Dm=1, rafi=3, S259=&apos;u&apos;, S338=&apos;u&apos;, ERKS642=&apos;u&apos;) ._br_RAFi1(raf=3) ._br_RAS(raf=2, G=&apos;T&apos;)" compartment="default" initialAmount="0" hasOnlySubstanceUnits="true" boundaryCondition="false" constant="false"/>
      <species id="__s316" name="ARAF(RBD=None, Dm=1, rafi=None, S214=&apos;u&apos;, S299=&apos;p&apos;, ERK=&apos;u&apos;) ._br_CRAF(RBD=2, Dm=1, rafi=3, S259=&apos;u&apos;, S338=&apos;u&apos;, ERKS642=&apos;u&apos;) ._br_RAFi2(raf=3) ._br_RAS(raf=2, G=&apos;T&apos;)" compartment="default" initialAmount="0" hasOnlySubstanceUnits="true" boundaryCondition="false" constant="false"/>
      <species id="__s317" name="ARAF(RBD=None, Dm=1, rafi=None, S214=&apos;u&apos;, S299=&apos;p&apos;, ERK=&apos;u&apos;) ._br_CRAF(RBD=2, Dm=1, rafi=None, S259=&apos;u&apos;, S338=&apos;p&apos;, ERKS642=&apos;u&apos;) ._br_RAS(raf=2, G=&apos;T&apos;)" compartment="default" initialAmount="0" hasOnlySubstanceUnits="true" boundaryCondition="false" constant="false"/>
      <species id="__s318" name="ARAF(RBD=2, Dm=1, rafi=3, S214=&apos;u&apos;, S299=&apos;u&apos;, ERK=&apos;u&apos;) ._br_ARAF(RBD=None, Dm=1, rafi=None, S214=&apos;u&apos;, S299=&apos;p&apos;, ERK=&apos;u&apos;) ._br_RAFi1(raf=3) ._br_RAS(raf=2, G=&apos;T&apos;)" compartment="default" initialAmount="0" hasOnlySubstanceUnits="true" boundaryCondition="false" constant="false"/>
      <species id="__s319" name="ARAF(RBD=2, Dm=1, rafi=3, S214=&apos;u&apos;, S299=&apos;u&apos;, ERK=&apos;u&apos;) ._br_ARAF(RBD=None, Dm=1, rafi=None, S214=&apos;u&apos;, S299=&apos;p&apos;, ERK=&apos;u&apos;) ._br_RAFi2(raf=3) ._br_RAS(raf=2, G=&apos;T&apos;)" compartment="default" initialAmount="0" hasOnlySubstanceUnits="true" boundaryCondition="false" constant="false"/>
      <species id="__s320" name="ARAF(RBD=2, Dm=1, rafi=None, S214=&apos;u&apos;, S299=&apos;p&apos;, ERK=&apos;u&apos;) ._br_ARAF(RBD=None, Dm=1, rafi=None, S214=&apos;u&apos;, S299=&apos;p&apos;, ERK=&apos;u&apos;) ._br_RAS(raf=2, G=&apos;T&apos;)" compartment="default" initialAmount="0" hasOnlySubstanceUnits="true" boundaryCondition="false" constant="false"/>
      <species id="__s321" name="CRAF(RBD=1, Dm=None, rafi=2, S259=&apos;p&apos;, S338=&apos;p&apos;, ERKS642=&apos;u&apos;) ._br_RAFi1(raf=2) ._br_RAS(raf=1, G=&apos;T&apos;)" compartment="default" initialAmount="0" hasOnlySubstanceUnits="true" boundaryCondition="false" constant="false"/>
      <species id="__s322" name="CRAF(RBD=1, Dm=None, rafi=2, S259=&apos;p&apos;, S338=&apos;p&apos;, ERKS642=&apos;u&apos;) ._br_RAFi2(raf=2) ._br_RAS(raf=1, G=&apos;T&apos;)" compartment="default" initialAmount="0" hasOnlySubstanceUnits="true" boundaryCondition="false" constant="false"/>
      <species id="__s323" name="BRAF(RBD=None, Dm=1, rafi=None, V600=&apos;WT&apos;, S365=&apos;u&apos;, ERKT753=&apos;u&apos;) ._br_CRAF(RBD=2, Dm=1, rafi=3, S259=&apos;u&apos;, S338=&apos;p&apos;, ERKS642=&apos;u&apos;) ._br_RAFi1(raf=3) ._br_RAS(raf=2, G=&apos;T&apos;)" compartment="default" initialAmount="0" hasOnlySubstanceUnits="true" boundaryCondition="false" constant="false"/>
      <species id="__s324" name="BRAF(RBD=None, Dm=1, rafi=None, V600=&apos;WT&apos;, S365=&apos;u&apos;, ERKT753=&apos;u&apos;) ._br_CRAF(RBD=2, Dm=1, rafi=3, S259=&apos;u&apos;, S338=&apos;p&apos;, ERKS642=&apos;u&apos;) ._br_RAFi2(raf=3) ._br_RAS(raf=2, G=&apos;T&apos;)" compartment="default" initialAmount="0" hasOnlySubstanceUnits="true" boundaryCondition="false" constant="false"/>
      <species id="__s325" name="BRAF(RBD=2, Dm=1, rafi=None, V600=&apos;WT&apos;, S365=&apos;u&apos;, ERKT753=&apos;u&apos;) ._br_CRAF(RBD=3, Dm=1, rafi=4, S259=&apos;u&apos;, S338=&apos;p&apos;, ERKS642=&apos;u&apos;) ._br_RAFi1(raf=4) ._br_RAS(raf=3, G=&apos;T&apos;) ._br_RAS(raf=2, G=&apos;T&apos;)" compartment="default" initialAmount="0" hasOnlySubstanceUnits="true" boundaryCondition="false" constant="false"/>
      <species id="__s326" name="BRAF(RBD=2, Dm=1, rafi=None, V600=&apos;WT&apos;, S365=&apos;u&apos;, ERKT753=&apos;u&apos;) ._br_CRAF(RBD=3, Dm=1, rafi=4, S259=&apos;u&apos;, S338=&apos;p&apos;, ERKS642=&apos;u&apos;) ._br_RAFi2(raf=4) ._br_RAS(raf=3, G=&apos;T&apos;) ._br_RAS(raf=2, G=&apos;T&apos;)" compartment="default" initialAmount="0" hasOnlySubstanceUnits="true" boundaryCondition="false" constant="false"/>
      <species id="__s327" name="BRAF(RBD=None, Dm=1, rafi=2, V600=&apos;WT&apos;, S365=&apos;u&apos;, ERKT753=&apos;u&apos;) ._br_CRAF(RBD=3, Dm=1, rafi=4, S259=&apos;u&apos;, S338=&apos;p&apos;, ERKS642=&apos;u&apos;) ._br_RAFi1(raf=2) ._br_RAFi1(raf=4) ._br_RAS(raf=3, G=&apos;T&apos;)" compartment="default" initialAmount="0" hasOnlySubstanceUnits="true" boundaryCondition="false" constant="false"/>
      <species id="__s328" name="BRAF(RBD=None, Dm=1, rafi=2, V600=&apos;WT&apos;, S365=&apos;u&apos;, ERKT753=&apos;u&apos;) ._br_CRAF(RBD=3, Dm=1, rafi=4, S259=&apos;u&apos;, S338=&apos;p&apos;, ERKS642=&apos;u&apos;) ._br_RAFi1(raf=2) ._br_RAFi2(raf=4) ._br_RAS(raf=3, G=&apos;T&apos;)" compartment="default" initialAmount="0" hasOnlySubstanceUnits="true" boundaryCondition="false" constant="false"/>
      <species id="__s329" name="BRAF(RBD=None, Dm=1, rafi=2, V600=&apos;WT&apos;, S365=&apos;u&apos;, ERKT753=&apos;u&apos;) ._br_CRAF(RBD=3, Dm=1, rafi=4, S259=&apos;u&apos;, S338=&apos;p&apos;, ERKS642=&apos;u&apos;) ._br_RAFi1(raf=4) ._br_RAFi2(raf=2) ._br_RAS(raf=3, G=&apos;T&apos;)" compartment="default" initialAmount="0" hasOnlySubstanceUnits="true" boundaryCondition="false" constant="false"/>
      <species id="__s330" name="BRAF(RBD=None, Dm=1, rafi=2, V600=&apos;WT&apos;, S365=&apos;u&apos;, ERKT753=&apos;u&apos;) ._br_CRAF(RBD=3, Dm=1, rafi=4, S259=&apos;u&apos;, S338=&apos;p&apos;, ERKS642=&apos;u&apos;) ._br_RAFi2(raf=2) ._br_RAFi2(raf=4) ._br_RAS(raf=3, G=&apos;T&apos;)" compartment="default" initialAmount="0" hasOnlySubstanceUnits="true" boundaryCondition="false" constant="false"/>
      <species id="__s331" name="CRAF(RBD=2, Dm=1, rafi=3, S259=&apos;u&apos;, S338=&apos;p&apos;, ERKS642=&apos;u&apos;) ._br_CRAF(RBD=None, Dm=1, rafi=None, S259=&apos;u&apos;, S338=&apos;u&apos;, ERKS642=&apos;u&apos;) ._br_RAFi1(raf=3) ._br_RAS(raf=2, G=&apos;T&apos;)" compartment="default" initialAmount="0" hasOnlySubstanceUnits="true" boundaryCondition="false" constant="false"/>
      <species id="__s332" name="CRAF(RBD=2, Dm=1, rafi=3, S259=&apos;u&apos;, S338=&apos;p&apos;, ERKS642=&apos;u&apos;) ._br_CRAF(RBD=None, Dm=1, rafi=None, S259=&apos;u&apos;, S338=&apos;u&apos;, ERKS642=&apos;u&apos;) ._br_RAFi2(raf=3) ._br_RAS(raf=2, G=&apos;T&apos;)" compartment="default" initialAmount="0" hasOnlySubstanceUnits="true" boundaryCondition="false" constant="false"/>
      <species id="__s333" name="CRAF(RBD=2, Dm=1, rafi=3, S259=&apos;u&apos;, S338=&apos;p&apos;, ERKS642=&apos;u&apos;) ._br_CRAF(RBD=4, Dm=1, rafi=None, S259=&apos;u&apos;, S338=&apos;u&apos;, ERKS642=&apos;u&apos;) ._br_RAFi1(raf=3) ._br_RAS(raf=2, G=&apos;T&apos;) ._br_RAS(raf=4, G=&apos;T&apos;)" compartment="default" initialAmount="0" hasOnlySubstanceUnits="true" boundaryCondition="false" constant="false"/>
      <species id="__s334" name="CRAF(RBD=2, Dm=1, rafi=3, S259=&apos;u&apos;, S338=&apos;p&apos;, ERKS642=&apos;u&apos;) ._br_CRAF(RBD=4, Dm=1, rafi=None, S259=&apos;u&apos;, S338=&apos;u&apos;, ERKS642=&apos;u&apos;) ._br_RAFi2(raf=3) ._br_RAS(raf=2, G=&apos;T&apos;) ._br_RAS(raf=4, G=&apos;T&apos;)" compartment="default" initialAmount="0" hasOnlySubstanceUnits="true" boundaryCondition="false" constant="false"/>
      <species id="__s335" name="CRAF(RBD=2, Dm=1, rafi=3, S259=&apos;u&apos;, S338=&apos;p&apos;, ERKS642=&apos;u&apos;) ._br_CRAF(RBD=None, Dm=1, rafi=4, S259=&apos;u&apos;, S338=&apos;u&apos;, ERKS642=&apos;u&apos;) ._br_RAFi1(raf=3) ._br_RAFi1(raf=4) ._br_RAS(raf=2, G=&apos;T&apos;)" compartment="default" initialAmount="0" hasOnlySubstanceUnits="true" boundaryCondition="false" constant="false"/>
      <species id="__s336" name="CRAF(RBD=2, Dm=1, rafi=3, S259=&apos;u&apos;, S338=&apos;p&apos;, ERKS642=&apos;u&apos;) ._br_CRAF(RBD=None, Dm=1, rafi=4, S259=&apos;u&apos;, S338=&apos;u&apos;, ERKS642=&apos;u&apos;) ._br_RAFi1(raf=3) ._br_RAFi2(raf=4) ._br_RAS(raf=2, G=&apos;T&apos;)" compartment="default" initialAmount="0" hasOnlySubstanceUnits="true" boundaryCondition="false" constant="false"/>
      <species id="__s337" name="CRAF(RBD=2, Dm=1, rafi=3, S259=&apos;u&apos;, S338=&apos;p&apos;, ERKS642=&apos;u&apos;) ._br_CRAF(RBD=None, Dm=1, rafi=4, S259=&apos;u&apos;, S338=&apos;u&apos;, ERKS642=&apos;u&apos;) ._br_RAFi1(raf=4) ._br_RAFi2(raf=3) ._br_RAS(raf=2, G=&apos;T&apos;)" compartment="default" initialAmount="0" hasOnlySubstanceUnits="true" boundaryCondition="false" constant="false"/>
      <species id="__s338" name="CRAF(RBD=2, Dm=1, rafi=3, S259=&apos;u&apos;, S338=&apos;p&apos;, ERKS642=&apos;u&apos;) ._br_CRAF(RBD=None, Dm=1, rafi=4, S259=&apos;u&apos;, S338=&apos;u&apos;, ERKS642=&apos;u&apos;) ._br_RAFi2(raf=3) ._br_RAFi2(raf=4) ._br_RAS(raf=2, G=&apos;T&apos;)" compartment="default" initialAmount="0" hasOnlySubstanceUnits="true" boundaryCondition="false" constant="false"/>
      <species id="__s339" name="ARAF(RBD=None, Dm=1, rafi=None, S214=&apos;u&apos;, S299=&apos;u&apos;, ERK=&apos;u&apos;) ._br_CRAF(RBD=2, Dm=1, rafi=3, S259=&apos;u&apos;, S338=&apos;p&apos;, ERKS642=&apos;u&apos;) ._br_RAFi1(raf=3) ._br_RAS(raf=2, G=&apos;T&apos;)" compartment="default" initialAmount="0" hasOnlySubstanceUnits="true" boundaryCondition="false" constant="false"/>
      <species id="__s340" name="ARAF(RBD=2, Dm=1, rafi=None, S214=&apos;u&apos;, S299=&apos;u&apos;, ERK=&apos;u&apos;) ._br_CRAF(RBD=3, Dm=1, rafi=4, S259=&apos;u&apos;, S338=&apos;p&apos;, ERKS642=&apos;u&apos;) ._br_RAFi1(raf=4) ._br_RAS(raf=3, G=&apos;T&apos;) ._br_RAS(raf=2, G=&apos;T&apos;)" compartment="default" initialAmount="0" hasOnlySubstanceUnits="true" boundaryCondition="false" constant="false"/>
      <species id="__s341" name="ARAF(RBD=None, Dm=1, rafi=2, S214=&apos;u&apos;, S299=&apos;u&apos;, ERK=&apos;u&apos;) ._br_CRAF(RBD=3, Dm=1, rafi=4, S259=&apos;u&apos;, S338=&apos;p&apos;, ERKS642=&apos;u&apos;) ._br_RAFi1(raf=4) ._br_RAFi1(raf=2) ._br_RAS(raf=3, G=&apos;T&apos;)" compartment="default" initialAmount="0" hasOnlySubstanceUnits="true" boundaryCondition="false" constant="false"/>
      <species id="__s342" name="ARAF(RBD=None, Dm=1, rafi=2, S214=&apos;u&apos;, S299=&apos;u&apos;, ERK=&apos;u&apos;) ._br_CRAF(RBD=3, Dm=1, rafi=4, S259=&apos;u&apos;, S338=&apos;p&apos;, ERKS642=&apos;u&apos;) ._br_RAFi1(raf=4) ._br_RAFi2(raf=2) ._br_RAS(raf=3, G=&apos;T&apos;)" compartment="default" initialAmount="0" hasOnlySubstanceUnits="true" boundaryCondition="false" constant="false"/>
      <species id="__s343" name="ARAF(RBD=None, Dm=1, rafi=None, S214=&apos;u&apos;, S299=&apos;u&apos;, ERK=&apos;u&apos;) ._br_CRAF(RBD=2, Dm=1, rafi=3, S259=&apos;u&apos;, S338=&apos;p&apos;, ERKS642=&apos;u&apos;) ._br_RAFi2(raf=3) ._br_RAS(raf=2, G=&apos;T&apos;)" compartment="default" initialAmount="0" hasOnlySubstanceUnits="true" boundaryCondition="false" constant="false"/>
      <species id="__s344" name="ARAF(RBD=2, Dm=1, rafi=None, S214=&apos;u&apos;, S299=&apos;u&apos;, ERK=&apos;u&apos;) ._br_CRAF(RBD=3, Dm=1, rafi=4, S259=&apos;u&apos;, S338=&apos;p&apos;, ERKS642=&apos;u&apos;) ._br_RAFi2(raf=4) ._br_RAS(raf=3, G=&apos;T&apos;) ._br_RAS(raf=2, G=&apos;T&apos;)" compartment="default" initialAmount="0" hasOnlySubstanceUnits="true" boundaryCondition="false" constant="false"/>
      <species id="__s345" name="ARAF(RBD=None, Dm=1, rafi=2, S214=&apos;u&apos;, S299=&apos;u&apos;, ERK=&apos;u&apos;) ._br_CRAF(RBD=3, Dm=1, rafi=4, S259=&apos;u&apos;, S338=&apos;p&apos;, ERKS642=&apos;u&apos;) ._br_RAFi1(raf=2) ._br_RAFi2(raf=4) ._br_RAS(raf=3, G=&apos;T&apos;)" compartment="default" initialAmount="0" hasOnlySubstanceUnits="true" boundaryCondition="false" constant="false"/>
      <species id="__s346" name="ARAF(RBD=None, Dm=1, rafi=2, S214=&apos;u&apos;, S299=&apos;u&apos;, ERK=&apos;u&apos;) ._br_CRAF(RBD=3, Dm=1, rafi=4, S259=&apos;u&apos;, S338=&apos;p&apos;, ERKS642=&apos;u&apos;) ._br_RAFi2(raf=4) ._br_RAFi2(raf=2) ._br_RAS(raf=3, G=&apos;T&apos;)" compartment="default" initialAmount="0" hasOnlySubstanceUnits="true" boundaryCondition="false" constant="false"/>
      <species id="__s347" name="BRAF(RBD=2, Dm=1, rafi=3, V600=&apos;WT&apos;, S365=&apos;u&apos;, ERKT753=&apos;u&apos;) ._br_CRAF(RBD=4, Dm=1, rafi=5, S259=&apos;u&apos;, S338=&apos;p&apos;, ERKS642=&apos;u&apos;) ._br_RAFi1(raf=3) ._br_RAFi1(raf=5) ._br_RAS(raf=2, G=&apos;T&apos;) ._br_RAS(raf=4, G=&apos;T&apos;)" compartment="default" initialAmount="0" hasOnlySubstanceUnits="true" boundaryCondition="false" constant="false"/>
      <species id="__s348" name="BRAF(RBD=2, Dm=1, rafi=3, V600=&apos;WT&apos;, S365=&apos;u&apos;, ERKT753=&apos;u&apos;) ._br_CRAF(RBD=4, Dm=1, rafi=5, S259=&apos;u&apos;, S338=&apos;p&apos;, ERKS642=&apos;u&apos;) ._br_RAFi1(raf=3) ._br_RAFi2(raf=5) ._br_RAS(raf=2, G=&apos;T&apos;) ._br_RAS(raf=4, G=&apos;T&apos;)" compartment="default" initialAmount="0" hasOnlySubstanceUnits="true" boundaryCondition="false" constant="false"/>
      <species id="__s349" name="BRAF(RBD=2, Dm=1, rafi=3, V600=&apos;WT&apos;, S365=&apos;u&apos;, ERKT753=&apos;u&apos;) ._br_CRAF(RBD=4, Dm=1, rafi=5, S259=&apos;u&apos;, S338=&apos;p&apos;, ERKS642=&apos;u&apos;) ._br_RAFi1(raf=5) ._br_RAFi2(raf=3) ._br_RAS(raf=2, G=&apos;T&apos;) ._br_RAS(raf=4, G=&apos;T&apos;)" compartment="default" initialAmount="0" hasOnlySubstanceUnits="true" boundaryCondition="false" constant="false"/>
      <species id="__s350" name="BRAF(RBD=2, Dm=1, rafi=3, V600=&apos;WT&apos;, S365=&apos;u&apos;, ERKT753=&apos;u&apos;) ._br_CRAF(RBD=4, Dm=1, rafi=5, S259=&apos;u&apos;, S338=&apos;p&apos;, ERKS642=&apos;u&apos;) ._br_RAFi2(raf=3) ._br_RAFi2(raf=5) ._br_RAS(raf=2, G=&apos;T&apos;) ._br_RAS(raf=4, G=&apos;T&apos;)" compartment="default" initialAmount="0" hasOnlySubstanceUnits="true" boundaryCondition="false" constant="false"/>
      <species id="__s351" name="CRAF(RBD=2, Dm=1, rafi=3, S259=&apos;u&apos;, S338=&apos;p&apos;, ERKS642=&apos;u&apos;) ._br_CRAF(RBD=4, Dm=1, rafi=5, S259=&apos;u&apos;, S338=&apos;u&apos;, ERKS642=&apos;u&apos;) ._br_RAFi1(raf=3) ._br_RAFi1(raf=5) ._br_RAS(raf=2, G=&apos;T&apos;) ._br_RAS(raf=4, G=&apos;T&apos;)" compartment="default" initialAmount="0" hasOnlySubstanceUnits="true" boundaryCondition="false" constant="false"/>
      <species id="__s352" name="CRAF(RBD=2, Dm=1, rafi=3, S259=&apos;u&apos;, S338=&apos;p&apos;, ERKS642=&apos;u&apos;) ._br_CRAF(RBD=4, Dm=1, rafi=5, S259=&apos;u&apos;, S338=&apos;u&apos;, ERKS642=&apos;u&apos;) ._br_RAFi1(raf=3) ._br_RAFi2(raf=5) ._br_RAS(raf=2, G=&apos;T&apos;) ._br_RAS(raf=4, G=&apos;T&apos;)" compartment="default" initialAmount="0" hasOnlySubstanceUnits="true" boundaryCondition="false" constant="false"/>
      <species id="__s353" name="CRAF(RBD=2, Dm=1, rafi=3, S259=&apos;u&apos;, S338=&apos;p&apos;, ERKS642=&apos;u&apos;) ._br_CRAF(RBD=4, Dm=1, rafi=5, S259=&apos;u&apos;, S338=&apos;u&apos;, ERKS642=&apos;u&apos;) ._br_RAFi1(raf=5) ._br_RAFi2(raf=3) ._br_RAS(raf=4, G=&apos;T&apos;) ._br_RAS(raf=2, G=&apos;T&apos;)" compartment="default" initialAmount="0" hasOnlySubstanceUnits="true" boundaryCondition="false" constant="false"/>
      <species id="__s354" name="CRAF(RBD=2, Dm=1, rafi=3, S259=&apos;u&apos;, S338=&apos;p&apos;, ERKS642=&apos;u&apos;) ._br_CRAF(RBD=4, Dm=1, rafi=None, S259=&apos;u&apos;, S338=&apos;p&apos;, ERKS642=&apos;u&apos;) ._br_RAFi1(raf=3) ._br_RAS(raf=2, G=&apos;T&apos;) ._br_RAS(raf=4, G=&apos;T&apos;)" compartment="default" initialAmount="0" hasOnlySubstanceUnits="true" boundaryCondition="false" constant="false"/>
      <species id="__s355" name="CRAF(RBD=2, Dm=1, rafi=3, S259=&apos;u&apos;, S338=&apos;p&apos;, ERKS642=&apos;u&apos;) ._br_CRAF(RBD=4, Dm=1, rafi=5, S259=&apos;u&apos;, S338=&apos;u&apos;, ERKS642=&apos;u&apos;) ._br_RAFi2(raf=3) ._br_RAFi2(raf=5) ._br_RAS(raf=2, G=&apos;T&apos;) ._br_RAS(raf=4, G=&apos;T&apos;)" compartment="default" initialAmount="0" hasOnlySubstanceUnits="true" boundaryCondition="false" constant="false"/>
      <species id="__s356" name="CRAF(RBD=2, Dm=1, rafi=3, S259=&apos;u&apos;, S338=&apos;p&apos;, ERKS642=&apos;u&apos;) ._br_CRAF(RBD=4, Dm=1, rafi=None, S259=&apos;u&apos;, S338=&apos;p&apos;, ERKS642=&apos;u&apos;) ._br_RAFi2(raf=3) ._br_RAS(raf=2, G=&apos;T&apos;) ._br_RAS(raf=4, G=&apos;T&apos;)" compartment="default" initialAmount="0" hasOnlySubstanceUnits="true" boundaryCondition="false" constant="false"/>
      <species id="__s357" name="ARAF(RBD=2, Dm=1, rafi=3, S214=&apos;u&apos;, S299=&apos;u&apos;, ERK=&apos;u&apos;) ._br_CRAF(RBD=4, Dm=1, rafi=5, S259=&apos;u&apos;, S338=&apos;p&apos;, ERKS642=&apos;u&apos;) ._br_RAFi1(raf=5) ._br_RAFi1(raf=3) ._br_RAS(raf=4, G=&apos;T&apos;) ._br_RAS(raf=2, G=&apos;T&apos;)" compartment="default" initialAmount="0" hasOnlySubstanceUnits="true" boundaryCondition="false" constant="false"/>
      <species id="__s358" name="ARAF(RBD=2, Dm=1, rafi=3, S214=&apos;u&apos;, S299=&apos;u&apos;, ERK=&apos;u&apos;) ._br_CRAF(RBD=4, Dm=1, rafi=5, S259=&apos;u&apos;, S338=&apos;p&apos;, ERKS642=&apos;u&apos;) ._br_RAFi1(raf=5) ._br_RAFi2(raf=3) ._br_RAS(raf=4, G=&apos;T&apos;) ._br_RAS(raf=2, G=&apos;T&apos;)" compartment="default" initialAmount="0" hasOnlySubstanceUnits="true" boundaryCondition="false" constant="false"/>
      <species id="__s359" name="ARAF(RBD=2, Dm=1, rafi=None, S214=&apos;u&apos;, S299=&apos;p&apos;, ERK=&apos;u&apos;) ._br_CRAF(RBD=3, Dm=1, rafi=4, S259=&apos;u&apos;, S338=&apos;p&apos;, ERKS642=&apos;u&apos;) ._br_RAFi1(raf=4) ._br_RAS(raf=3, G=&apos;T&apos;) ._br_RAS(raf=2, G=&apos;T&apos;)" compartment="default" initialAmount="0" hasOnlySubstanceUnits="true" boundaryCondition="false" constant="false"/>
      <species id="__s360" name="ARAF(RBD=2, Dm=1, rafi=3, S214=&apos;u&apos;, S299=&apos;u&apos;, ERK=&apos;u&apos;) ._br_CRAF(RBD=4, Dm=1, rafi=5, S259=&apos;u&apos;, S338=&apos;p&apos;, ERKS642=&apos;u&apos;) ._br_RAFi1(raf=3) ._br_RAFi2(raf=5) ._br_RAS(raf=4, G=&apos;T&apos;) ._br_RAS(raf=2, G=&apos;T&apos;)" compartment="default" initialAmount="0" hasOnlySubstanceUnits="true" boundaryCondition="false" constant="false"/>
      <species id="__s361" name="ARAF(RBD=2, Dm=1, rafi=3, S214=&apos;u&apos;, S299=&apos;u&apos;, ERK=&apos;u&apos;) ._br_CRAF(RBD=4, Dm=1, rafi=5, S259=&apos;u&apos;, S338=&apos;p&apos;, ERKS642=&apos;u&apos;) ._br_RAFi2(raf=5) ._br_RAFi2(raf=3) ._br_RAS(raf=4, G=&apos;T&apos;) ._br_RAS(raf=2, G=&apos;T&apos;)" compartment="default" initialAmount="0" hasOnlySubstanceUnits="true" boundaryCondition="false" constant="false"/>
      <species id="__s362" name="ARAF(RBD=2, Dm=1, rafi=None, S214=&apos;u&apos;, S299=&apos;p&apos;, ERK=&apos;u&apos;) ._br_CRAF(RBD=3, Dm=1, rafi=4, S259=&apos;u&apos;, S338=&apos;p&apos;, ERKS642=&apos;u&apos;) ._br_RAFi2(raf=4) ._br_RAS(raf=3, G=&apos;T&apos;) ._br_RAS(raf=2, G=&apos;T&apos;)" compartment="default" initialAmount="0" hasOnlySubstanceUnits="true" boundaryCondition="false" constant="false"/>
      <species id="__s363" name="ARAF(RBD=1, Dm=None, rafi=2, S214=&apos;p&apos;, S299=&apos;p&apos;, ERK=&apos;u&apos;) ._br_RAFi1(raf=2) ._br_RAS(raf=1, G=&apos;T&apos;)" compartment="default" initialAmount="0" hasOnlySubstanceUnits="true" boundaryCondition="false" constant="false"/>
      <species id="__s364" name="ARAF(RBD=1, Dm=None, rafi=2, S214=&apos;p&apos;, S299=&apos;p&apos;, ERK=&apos;u&apos;) ._br_RAFi2(raf=2) ._br_RAS(raf=1, G=&apos;T&apos;)" compartment="default" initialAmount="0" hasOnlySubstanceUnits="true" boundaryCondition="false" constant="false"/>
      <species id="__s365" name="ARAF(RBD=2, Dm=1, rafi=3, S214=&apos;u&apos;, S299=&apos;p&apos;, ERK=&apos;u&apos;) ._br_BRAF(RBD=None, Dm=1, rafi=None, V600=&apos;WT&apos;, S365=&apos;u&apos;, ERKT753=&apos;u&apos;) ._br_RAFi1(raf=3) ._br_RAS(raf=2, G=&apos;T&apos;)" compartment="default" initialAmount="0" hasOnlySubstanceUnits="true" boundaryCondition="false" constant="false"/>
      <species id="__s366" name="ARAF(RBD=2, Dm=1, rafi=3, S214=&apos;u&apos;, S299=&apos;p&apos;, ERK=&apos;u&apos;) ._br_BRAF(RBD=None, Dm=1, rafi=None, V600=&apos;WT&apos;, S365=&apos;u&apos;, ERKT753=&apos;u&apos;) ._br_RAFi2(raf=3) ._br_RAS(raf=2, G=&apos;T&apos;)" compartment="default" initialAmount="0" hasOnlySubstanceUnits="true" boundaryCondition="false" constant="false"/>
      <species id="__s367" name="ARAF(RBD=2, Dm=1, rafi=3, S214=&apos;u&apos;, S299=&apos;p&apos;, ERK=&apos;u&apos;) ._br_BRAF(RBD=4, Dm=1, rafi=None, V600=&apos;WT&apos;, S365=&apos;u&apos;, ERKT753=&apos;u&apos;) ._br_RAFi1(raf=3) ._br_RAS(raf=2, G=&apos;T&apos;) ._br_RAS(raf=4, G=&apos;T&apos;)" compartment="default" initialAmount="0" hasOnlySubstanceUnits="true" boundaryCondition="false" constant="false"/>
      <species id="__s368" name="ARAF(RBD=2, Dm=1, rafi=3, S214=&apos;u&apos;, S299=&apos;p&apos;, ERK=&apos;u&apos;) ._br_BRAF(RBD=4, Dm=1, rafi=None, V600=&apos;WT&apos;, S365=&apos;u&apos;, ERKT753=&apos;u&apos;) ._br_RAFi2(raf=3) ._br_RAS(raf=2, G=&apos;T&apos;) ._br_RAS(raf=4, G=&apos;T&apos;)" compartment="default" initialAmount="0" hasOnlySubstanceUnits="true" boundaryCondition="false" constant="false"/>
      <species id="__s369" name="ARAF(RBD=2, Dm=1, rafi=3, S214=&apos;u&apos;, S299=&apos;p&apos;, ERK=&apos;u&apos;) ._br_BRAF(RBD=None, Dm=1, rafi=4, V600=&apos;WT&apos;, S365=&apos;u&apos;, ERKT753=&apos;u&apos;) ._br_RAFi1(raf=4) ._br_RAFi1(raf=3) ._br_RAS(raf=2, G=&apos;T&apos;)" compartment="default" initialAmount="0" hasOnlySubstanceUnits="true" boundaryCondition="false" constant="false"/>
      <species id="__s370" name="ARAF(RBD=2, Dm=1, rafi=3, S214=&apos;u&apos;, S299=&apos;p&apos;, ERK=&apos;u&apos;) ._br_BRAF(RBD=None, Dm=1, rafi=4, V600=&apos;WT&apos;, S365=&apos;u&apos;, ERKT753=&apos;u&apos;) ._br_RAFi1(raf=4) ._br_RAFi2(raf=3) ._br_RAS(raf=2, G=&apos;T&apos;)" compartment="default" initialAmount="0" hasOnlySubstanceUnits="true" boundaryCondition="false" constant="false"/>
      <species id="__s371" name="ARAF(RBD=2, Dm=1, rafi=3, S214=&apos;u&apos;, S299=&apos;p&apos;, ERK=&apos;u&apos;) ._br_BRAF(RBD=None, Dm=1, rafi=4, V600=&apos;WT&apos;, S365=&apos;u&apos;, ERKT753=&apos;u&apos;) ._br_RAFi1(raf=3) ._br_RAFi2(raf=4) ._br_RAS(raf=2, G=&apos;T&apos;)" compartment="default" initialAmount="0" hasOnlySubstanceUnits="true" boundaryCondition="false" constant="false"/>
      <species id="__s372" name="ARAF(RBD=2, Dm=1, rafi=3, S214=&apos;u&apos;, S299=&apos;p&apos;, ERK=&apos;u&apos;) ._br_BRAF(RBD=None, Dm=1, rafi=4, V600=&apos;WT&apos;, S365=&apos;u&apos;, ERKT753=&apos;u&apos;) ._br_RAFi2(raf=4) ._br_RAFi2(raf=3) ._br_RAS(raf=2, G=&apos;T&apos;)" compartment="default" initialAmount="0" hasOnlySubstanceUnits="true" boundaryCondition="false" constant="false"/>
      <species id="__s373" name="ARAF(RBD=2, Dm=1, rafi=3, S214=&apos;u&apos;, S299=&apos;p&apos;, ERK=&apos;u&apos;) ._br_CRAF(RBD=None, Dm=1, rafi=None, S259=&apos;u&apos;, S338=&apos;u&apos;, ERKS642=&apos;u&apos;) ._br_RAFi1(raf=3) ._br_RAS(raf=2, G=&apos;T&apos;)" compartment="default" initialAmount="0" hasOnlySubstanceUnits="true" boundaryCondition="false" constant="false"/>
      <species id="__s374" name="ARAF(RBD=2, Dm=1, rafi=3, S214=&apos;u&apos;, S299=&apos;p&apos;, ERK=&apos;u&apos;) ._br_CRAF(RBD=None, Dm=1, rafi=None, S259=&apos;u&apos;, S338=&apos;u&apos;, ERKS642=&apos;u&apos;) ._br_RAFi2(raf=3) ._br_RAS(raf=2, G=&apos;T&apos;)" compartment="default" initialAmount="0" hasOnlySubstanceUnits="true" boundaryCondition="false" constant="false"/>
      <species id="__s375" name="ARAF(RBD=2, Dm=1, rafi=3, S214=&apos;u&apos;, S299=&apos;p&apos;, ERK=&apos;u&apos;) ._br_CRAF(RBD=4, Dm=1, rafi=None, S259=&apos;u&apos;, S338=&apos;u&apos;, ERKS642=&apos;u&apos;) ._br_RAFi1(raf=3) ._br_RAS(raf=2, G=&apos;T&apos;) ._br_RAS(raf=4, G=&apos;T&apos;)" compartment="default" initialAmount="0" hasOnlySubstanceUnits="true" boundaryCondition="false" constant="false"/>
      <species id="__s376" name="ARAF(RBD=2, Dm=1, rafi=3, S214=&apos;u&apos;, S299=&apos;p&apos;, ERK=&apos;u&apos;) ._br_CRAF(RBD=4, Dm=1, rafi=None, S259=&apos;u&apos;, S338=&apos;u&apos;, ERKS642=&apos;u&apos;) ._br_RAFi2(raf=3) ._br_RAS(raf=2, G=&apos;T&apos;) ._br_RAS(raf=4, G=&apos;T&apos;)" compartment="default" initialAmount="0" hasOnlySubstanceUnits="true" boundaryCondition="false" constant="false"/>
      <species id="__s377" name="ARAF(RBD=2, Dm=1, rafi=3, S214=&apos;u&apos;, S299=&apos;p&apos;, ERK=&apos;u&apos;) ._br_CRAF(RBD=None, Dm=1, rafi=4, S259=&apos;u&apos;, S338=&apos;u&apos;, ERKS642=&apos;u&apos;) ._br_RAFi1(raf=4) ._br_RAFi1(raf=3) ._br_RAS(raf=2, G=&apos;T&apos;)" compartment="default" initialAmount="0" hasOnlySubstanceUnits="true" boundaryCondition="false" constant="false"/>
      <species id="__s378" name="ARAF(RBD=2, Dm=1, rafi=3, S214=&apos;u&apos;, S299=&apos;p&apos;, ERK=&apos;u&apos;) ._br_CRAF(RBD=None, Dm=1, rafi=4, S259=&apos;u&apos;, S338=&apos;u&apos;, ERKS642=&apos;u&apos;) ._br_RAFi1(raf=4) ._br_RAFi2(raf=3) ._br_RAS(raf=2, G=&apos;T&apos;)" compartment="default" initialAmount="0" hasOnlySubstanceUnits="true" boundaryCondition="false" constant="false"/>
      <species id="__s379" name="ARAF(RBD=2, Dm=1, rafi=3, S214=&apos;u&apos;, S299=&apos;p&apos;, ERK=&apos;u&apos;) ._br_CRAF(RBD=None, Dm=1, rafi=4, S259=&apos;u&apos;, S338=&apos;u&apos;, ERKS642=&apos;u&apos;) ._br_RAFi1(raf=3) ._br_RAFi2(raf=4) ._br_RAS(raf=2, G=&apos;T&apos;)" compartment="default" initialAmount="0" hasOnlySubstanceUnits="true" boundaryCondition="false" constant="false"/>
      <species id="__s380" name="ARAF(RBD=2, Dm=1, rafi=3, S214=&apos;u&apos;, S299=&apos;p&apos;, ERK=&apos;u&apos;) ._br_CRAF(RBD=None, Dm=1, rafi=4, S259=&apos;u&apos;, S338=&apos;u&apos;, ERKS642=&apos;u&apos;) ._br_RAFi2(raf=4) ._br_RAFi2(raf=3) ._br_RAS(raf=2, G=&apos;T&apos;)" compartment="default" initialAmount="0" hasOnlySubstanceUnits="true" boundaryCondition="false" constant="false"/>
      <species id="__s381" name="ARAF(RBD=2, Dm=1, rafi=3, S214=&apos;u&apos;, S299=&apos;p&apos;, ERK=&apos;u&apos;) ._br_ARAF(RBD=None, Dm=1, rafi=None, S214=&apos;u&apos;, S299=&apos;u&apos;, ERK=&apos;u&apos;) ._br_RAFi1(raf=3) ._br_RAS(raf=2, G=&apos;T&apos;)" compartment="default" initialAmount="0" hasOnlySubstanceUnits="true" boundaryCondition="false" constant="false"/>
      <species id="__s382" name="ARAF(RBD=2, Dm=1, rafi=3, S214=&apos;u&apos;, S299=&apos;p&apos;, ERK=&apos;u&apos;) ._br_ARAF(RBD=None, Dm=1, rafi=None, S214=&apos;u&apos;, S299=&apos;u&apos;, ERK=&apos;u&apos;) ._br_RAFi2(raf=3) ._br_RAS(raf=2, G=&apos;T&apos;)" compartment="default" initialAmount="0" hasOnlySubstanceUnits="true" boundaryCondition="false" constant="false"/>
      <species id="__s383" name="ARAF(RBD=2, Dm=1, rafi=3, S214=&apos;u&apos;, S299=&apos;p&apos;, ERK=&apos;u&apos;) ._br_ARAF(RBD=4, Dm=1, rafi=None, S214=&apos;u&apos;, S299=&apos;u&apos;, ERK=&apos;u&apos;) ._br_RAFi1(raf=3) ._br_RAS(raf=2, G=&apos;T&apos;) ._br_RAS(raf=4, G=&apos;T&apos;)" compartment="default" initialAmount="0" hasOnlySubstanceUnits="true" boundaryCondition="false" constant="false"/>
      <species id="__s384" name="ARAF(RBD=2, Dm=1, rafi=3, S214=&apos;u&apos;, S299=&apos;p&apos;, ERK=&apos;u&apos;) ._br_ARAF(RBD=4, Dm=1, rafi=None, S214=&apos;u&apos;, S299=&apos;u&apos;, ERK=&apos;u&apos;) ._br_RAFi2(raf=3) ._br_RAS(raf=2, G=&apos;T&apos;) ._br_RAS(raf=4, G=&apos;T&apos;)" compartment="default" initialAmount="0" hasOnlySubstanceUnits="true" boundaryCondition="false" constant="false"/>
      <species id="__s385" name="ARAF(RBD=2, Dm=1, rafi=3, S214=&apos;u&apos;, S299=&apos;p&apos;, ERK=&apos;u&apos;) ._br_ARAF(RBD=None, Dm=1, rafi=4, S214=&apos;u&apos;, S299=&apos;u&apos;, ERK=&apos;u&apos;) ._br_RAFi1(raf=3) ._br_RAFi1(raf=4) ._br_RAS(raf=2, G=&apos;T&apos;)" compartment="default" initialAmount="0" hasOnlySubstanceUnits="true" boundaryCondition="false" constant="false"/>
      <species id="__s386" name="ARAF(RBD=2, Dm=1, rafi=3, S214=&apos;u&apos;, S299=&apos;p&apos;, ERK=&apos;u&apos;) ._br_ARAF(RBD=None, Dm=1, rafi=4, S214=&apos;u&apos;, S299=&apos;u&apos;, ERK=&apos;u&apos;) ._br_RAFi1(raf=3) ._br_RAFi2(raf=4) ._br_RAS(raf=2, G=&apos;T&apos;)" compartment="default" initialAmount="0" hasOnlySubstanceUnits="true" boundaryCondition="false" constant="false"/>
      <species id="__s387" name="ARAF(RBD=2, Dm=1, rafi=3, S214=&apos;u&apos;, S299=&apos;p&apos;, ERK=&apos;u&apos;) ._br_ARAF(RBD=None, Dm=1, rafi=4, S214=&apos;u&apos;, S299=&apos;u&apos;, ERK=&apos;u&apos;) ._br_RAFi1(raf=4) ._br_RAFi2(raf=3) ._br_RAS(raf=2, G=&apos;T&apos;)" compartment="default" initialAmount="0" hasOnlySubstanceUnits="true" boundaryCondition="false" constant="false"/>
      <species id="__s388" name="ARAF(RBD=2, Dm=1, rafi=3, S214=&apos;u&apos;, S299=&apos;p&apos;, ERK=&apos;u&apos;) ._br_ARAF(RBD=None, Dm=1, rafi=4, S214=&apos;u&apos;, S299=&apos;u&apos;, ERK=&apos;u&apos;) ._br_RAFi2(raf=3) ._br_RAFi2(raf=4) ._br_RAS(raf=2, G=&apos;T&apos;)" compartment="default" initialAmount="0" hasOnlySubstanceUnits="true" boundaryCondition="false" constant="false"/>
      <species id="__s389" name="ARAF(RBD=2, Dm=1, rafi=3, S214=&apos;u&apos;, S299=&apos;p&apos;, ERK=&apos;u&apos;) ._br_BRAF(RBD=4, Dm=1, rafi=5, V600=&apos;WT&apos;, S365=&apos;u&apos;, ERKT753=&apos;u&apos;) ._br_RAFi1(raf=5) ._br_RAFi1(raf=3) ._br_RAS(raf=4, G=&apos;T&apos;) ._br_RAS(raf=2, G=&apos;T&apos;)" compartment="default" initialAmount="0" hasOnlySubstanceUnits="true" boundaryCondition="false" constant="false"/>
      <species id="__s390" name="ARAF(RBD=2, Dm=1, rafi=3, S214=&apos;u&apos;, S299=&apos;p&apos;, ERK=&apos;u&apos;) ._br_BRAF(RBD=4, Dm=1, rafi=5, V600=&apos;WT&apos;, S365=&apos;u&apos;, ERKT753=&apos;u&apos;) ._br_RAFi1(raf=5) ._br_RAFi2(raf=3) ._br_RAS(raf=4, G=&apos;T&apos;) ._br_RAS(raf=2, G=&apos;T&apos;)" compartment="default" initialAmount="0" hasOnlySubstanceUnits="true" boundaryCondition="false" constant="false"/>
      <species id="__s391" name="ARAF(RBD=2, Dm=1, rafi=3, S214=&apos;u&apos;, S299=&apos;p&apos;, ERK=&apos;u&apos;) ._br_BRAF(RBD=4, Dm=1, rafi=5, V600=&apos;WT&apos;, S365=&apos;u&apos;, ERKT753=&apos;u&apos;) ._br_RAFi1(raf=3) ._br_RAFi2(raf=5) ._br_RAS(raf=4, G=&apos;T&apos;) ._br_RAS(raf=2, G=&apos;T&apos;)" compartment="default" initialAmount="0" hasOnlySubstanceUnits="true" boundaryCondition="false" constant="false"/>
      <species id="__s392" name="ARAF(RBD=2, Dm=1, rafi=3, S214=&apos;u&apos;, S299=&apos;p&apos;, ERK=&apos;u&apos;) ._br_BRAF(RBD=4, Dm=1, rafi=5, V600=&apos;WT&apos;, S365=&apos;u&apos;, ERKT753=&apos;u&apos;) ._br_RAFi2(raf=5) ._br_RAFi2(raf=3) ._br_RAS(raf=4, G=&apos;T&apos;) ._br_RAS(raf=2, G=&apos;T&apos;)" compartment="default" initialAmount="0" hasOnlySubstanceUnits="true" boundaryCondition="false" constant="false"/>
      <species id="__s393" name="ARAF(RBD=2, Dm=1, rafi=3, S214=&apos;u&apos;, S299=&apos;p&apos;, ERK=&apos;u&apos;) ._br_CRAF(RBD=4, Dm=1, rafi=5, S259=&apos;u&apos;, S338=&apos;u&apos;, ERKS642=&apos;u&apos;) ._br_RAFi1(raf=5) ._br_RAFi1(raf=3) ._br_RAS(raf=4, G=&apos;T&apos;) ._br_RAS(raf=2, G=&apos;T&apos;)" compartment="default" initialAmount="0" hasOnlySubstanceUnits="true" boundaryCondition="false" constant="false"/>
      <species id="__s394" name="ARAF(RBD=2, Dm=1, rafi=3, S214=&apos;u&apos;, S299=&apos;p&apos;, ERK=&apos;u&apos;) ._br_CRAF(RBD=4, Dm=1, rafi=5, S259=&apos;u&apos;, S338=&apos;u&apos;, ERKS642=&apos;u&apos;) ._br_RAFi1(raf=5) ._br_RAFi2(raf=3) ._br_RAS(raf=4, G=&apos;T&apos;) ._br_RAS(raf=2, G=&apos;T&apos;)" compartment="default" initialAmount="0" hasOnlySubstanceUnits="true" boundaryCondition="false" constant="false"/>
      <species id="__s395" name="ARAF(RBD=2, Dm=1, rafi=3, S214=&apos;u&apos;, S299=&apos;p&apos;, ERK=&apos;u&apos;) ._br_CRAF(RBD=4, Dm=1, rafi=5, S259=&apos;u&apos;, S338=&apos;u&apos;, ERKS642=&apos;u&apos;) ._br_RAFi1(raf=3) ._br_RAFi2(raf=5) ._br_RAS(raf=4, G=&apos;T&apos;) ._br_RAS(raf=2, G=&apos;T&apos;)" compartment="default" initialAmount="0" hasOnlySubstanceUnits="true" boundaryCondition="false" constant="false"/>
      <species id="__s396" name="ARAF(RBD=2, Dm=1, rafi=3, S214=&apos;u&apos;, S299=&apos;p&apos;, ERK=&apos;u&apos;) ._br_CRAF(RBD=4, Dm=1, rafi=5, S259=&apos;u&apos;, S338=&apos;u&apos;, ERKS642=&apos;u&apos;) ._br_RAFi2(raf=5) ._br_RAFi2(raf=3) ._br_RAS(raf=4, G=&apos;T&apos;) ._br_RAS(raf=2, G=&apos;T&apos;)" compartment="default" initialAmount="0" hasOnlySubstanceUnits="true" boundaryCondition="false" constant="false"/>
      <species id="__s397" name="ARAF(RBD=2, Dm=1, rafi=3, S214=&apos;u&apos;, S299=&apos;p&apos;, ERK=&apos;u&apos;) ._br_CRAF(RBD=4, Dm=1, rafi=None, S259=&apos;u&apos;, S338=&apos;p&apos;, ERKS642=&apos;u&apos;) ._br_RAFi1(raf=3) ._br_RAS(raf=4, G=&apos;T&apos;) ._br_RAS(raf=2, G=&apos;T&apos;)" compartment="default" initialAmount="0" hasOnlySubstanceUnits="true" boundaryCondition="false" constant="false"/>
      <species id="__s398" name="ARAF(RBD=2, Dm=1, rafi=3, S214=&apos;u&apos;, S299=&apos;p&apos;, ERK=&apos;u&apos;) ._br_CRAF(RBD=4, Dm=1, rafi=None, S259=&apos;u&apos;, S338=&apos;p&apos;, ERKS642=&apos;u&apos;) ._br_RAFi2(raf=3) ._br_RAS(raf=4, G=&apos;T&apos;) ._br_RAS(raf=2, G=&apos;T&apos;)" compartment="default" initialAmount="0" hasOnlySubstanceUnits="true" boundaryCondition="false" constant="false"/>
      <species id="__s399" name="ARAF(RBD=2, Dm=1, rafi=3, S214=&apos;u&apos;, S299=&apos;p&apos;, ERK=&apos;u&apos;) ._br_ARAF(RBD=4, Dm=1, rafi=5, S214=&apos;u&apos;, S299=&apos;u&apos;, ERK=&apos;u&apos;) ._br_RAFi1(raf=3) ._br_RAFi1(raf=5) ._br_RAS(raf=2, G=&apos;T&apos;) ._br_RAS(raf=4, G=&apos;T&apos;)" compartment="default" initialAmount="0" hasOnlySubstanceUnits="true" boundaryCondition="false" constant="false"/>
      <species id="__s400" name="ARAF(RBD=2, Dm=1, rafi=3, S214=&apos;u&apos;, S299=&apos;p&apos;, ERK=&apos;u&apos;) ._br_ARAF(RBD=4, Dm=1, rafi=5, S214=&apos;u&apos;, S299=&apos;u&apos;, ERK=&apos;u&apos;) ._br_RAFi1(raf=3) ._br_RAFi2(raf=5) ._br_RAS(raf=2, G=&apos;T&apos;) ._br_RAS(raf=4, G=&apos;T&apos;)" compartment="default" initialAmount="0" hasOnlySubstanceUnits="true" boundaryCondition="false" constant="false"/>
      <species id="__s401" name="ARAF(RBD=2, Dm=1, rafi=3, S214=&apos;u&apos;, S299=&apos;p&apos;, ERK=&apos;u&apos;) ._br_ARAF(RBD=4, Dm=1, rafi=5, S214=&apos;u&apos;, S299=&apos;u&apos;, ERK=&apos;u&apos;) ._br_RAFi1(raf=5) ._br_RAFi2(raf=3) ._br_RAS(raf=4, G=&apos;T&apos;) ._br_RAS(raf=2, G=&apos;T&apos;)" compartment="default" initialAmount="0" hasOnlySubstanceUnits="true" boundaryCondition="false" constant="false"/>
      <species id="__s402" name="ARAF(RBD=2, Dm=1, rafi=3, S214=&apos;u&apos;, S299=&apos;p&apos;, ERK=&apos;u&apos;) ._br_ARAF(RBD=4, Dm=1, rafi=None, S214=&apos;u&apos;, S299=&apos;p&apos;, ERK=&apos;u&apos;) ._br_RAFi1(raf=3) ._br_RAS(raf=2, G=&apos;T&apos;) ._br_RAS(raf=4, G=&apos;T&apos;)" compartment="default" initialAmount="0" hasOnlySubstanceUnits="true" boundaryCondition="false" constant="false"/>
      <species id="__s403" name="ARAF(RBD=2, Dm=1, rafi=3, S214=&apos;u&apos;, S299=&apos;p&apos;, ERK=&apos;u&apos;) ._br_ARAF(RBD=4, Dm=1, rafi=5, S214=&apos;u&apos;, S299=&apos;u&apos;, ERK=&apos;u&apos;) ._br_RAFi2(raf=3) ._br_RAFi2(raf=5) ._br_RAS(raf=2, G=&apos;T&apos;) ._br_RAS(raf=4, G=&apos;T&apos;)" compartment="default" initialAmount="0" hasOnlySubstanceUnits="true" boundaryCondition="false" constant="false"/>
      <species id="__s404" name="ARAF(RBD=2, Dm=1, rafi=3, S214=&apos;u&apos;, S299=&apos;p&apos;, ERK=&apos;u&apos;) ._br_ARAF(RBD=4, Dm=1, rafi=None, S214=&apos;u&apos;, S299=&apos;p&apos;, ERK=&apos;u&apos;) ._br_RAFi2(raf=3) ._br_RAS(raf=2, G=&apos;T&apos;) ._br_RAS(raf=4, G=&apos;T&apos;)" compartment="default" initialAmount="0" hasOnlySubstanceUnits="true" boundaryCondition="false" constant="false"/>
      <species id="__s405" name="CRAF(RBD=None, Dm=1, rafi=None, S259=&apos;u&apos;, S338=&apos;p&apos;, ERKS642=&apos;u&apos;) ._br_CRAF(RBD=None, Dm=1, rafi=None, S259=&apos;u&apos;, S338=&apos;p&apos;, ERKS642=&apos;u&apos;)" compartment="default" initialAmount="0" hasOnlySubstanceUnits="true" boundaryCondition="false" constant="false"/>
      <species id="__s406" name="CRAF(RBD=2, Dm=1, rafi=3, S259=&apos;u&apos;, S338=&apos;p&apos;, ERKS642=&apos;u&apos;) ._br_CRAF(RBD=None, Dm=1, rafi=None, S259=&apos;u&apos;, S338=&apos;p&apos;, ERKS642=&apos;u&apos;) ._br_RAFi1(raf=3) ._br_RAS(raf=2, G=&apos;T&apos;)" compartment="default" initialAmount="0" hasOnlySubstanceUnits="true" boundaryCondition="false" constant="false"/>
      <species id="__s407" name="CRAF(RBD=2, Dm=1, rafi=3, S259=&apos;u&apos;, S338=&apos;p&apos;, ERKS642=&apos;u&apos;) ._br_CRAF(RBD=None, Dm=1, rafi=None, S259=&apos;u&apos;, S338=&apos;p&apos;, ERKS642=&apos;u&apos;) ._br_RAFi2(raf=3) ._br_RAS(raf=2, G=&apos;T&apos;)" compartment="default" initialAmount="0" hasOnlySubstanceUnits="true" boundaryCondition="false" constant="false"/>
      <species id="__s408" name="CRAF(RBD=2, Dm=1, rafi=3, S259=&apos;u&apos;, S338=&apos;p&apos;, ERKS642=&apos;u&apos;) ._br_CRAF(RBD=4, Dm=1, rafi=5, S259=&apos;u&apos;, S338=&apos;p&apos;, ERKS642=&apos;u&apos;) ._br_RAFi1(raf=3) ._br_RAFi1(raf=5) ._br_RAS(raf=2, G=&apos;T&apos;) ._br_RAS(raf=4, G=&apos;T&apos;)" compartment="default" initialAmount="0" hasOnlySubstanceUnits="true" boundaryCondition="false" constant="false"/>
      <species id="__s409" name="CRAF(RBD=2, Dm=1, rafi=3, S259=&apos;u&apos;, S338=&apos;p&apos;, ERKS642=&apos;u&apos;) ._br_CRAF(RBD=4, Dm=1, rafi=5, S259=&apos;u&apos;, S338=&apos;p&apos;, ERKS642=&apos;u&apos;) ._br_RAFi1(raf=3) ._br_RAFi2(raf=5) ._br_RAS(raf=2, G=&apos;T&apos;) ._br_RAS(raf=4, G=&apos;T&apos;)" compartment="default" initialAmount="0" hasOnlySubstanceUnits="true" boundaryCondition="false" constant="false"/>
      <species id="__s410" name="CRAF(RBD=2, Dm=1, rafi=3, S259=&apos;u&apos;, S338=&apos;p&apos;, ERKS642=&apos;u&apos;) ._br_CRAF(RBD=4, Dm=1, rafi=5, S259=&apos;u&apos;, S338=&apos;p&apos;, ERKS642=&apos;u&apos;) ._br_RAFi2(raf=3) ._br_RAFi2(raf=5) ._br_RAS(raf=2, G=&apos;T&apos;) ._br_RAS(raf=4, G=&apos;T&apos;)" compartment="default" initialAmount="0" hasOnlySubstanceUnits="true" boundaryCondition="false" constant="false"/>
      <species id="__s411" name="ARAF(RBD=None, Dm=1, rafi=None, S214=&apos;u&apos;, S299=&apos;p&apos;, ERK=&apos;u&apos;) ._br_CRAF(RBD=None, Dm=1, rafi=None, S259=&apos;u&apos;, S338=&apos;p&apos;, ERKS642=&apos;u&apos;)" compartment="default" initialAmount="0" hasOnlySubstanceUnits="true" boundaryCondition="false" constant="false"/>
      <species id="__s412" name="ARAF(RBD=2, Dm=1, rafi=3, S214=&apos;u&apos;, S299=&apos;p&apos;, ERK=&apos;u&apos;) ._br_CRAF(RBD=None, Dm=1, rafi=None, S259=&apos;u&apos;, S338=&apos;p&apos;, ERKS642=&apos;u&apos;) ._br_RAFi1(raf=3) ._br_RAS(raf=2, G=&apos;T&apos;)" compartment="default" initialAmount="0" hasOnlySubstanceUnits="true" boundaryCondition="false" constant="false"/>
      <species id="__s413" name="ARAF(RBD=2, Dm=1, rafi=3, S214=&apos;u&apos;, S299=&apos;p&apos;, ERK=&apos;u&apos;) ._br_CRAF(RBD=None, Dm=1, rafi=None, S259=&apos;u&apos;, S338=&apos;p&apos;, ERKS642=&apos;u&apos;) ._br_RAFi2(raf=3) ._br_RAS(raf=2, G=&apos;T&apos;)" compartment="default" initialAmount="0" hasOnlySubstanceUnits="true" boundaryCondition="false" constant="false"/>
      <species id="__s414" name="ARAF(RBD=None, Dm=1, rafi=None, S214=&apos;u&apos;, S299=&apos;p&apos;, ERK=&apos;u&apos;) ._br_CRAF(RBD=2, Dm=1, rafi=3, S259=&apos;u&apos;, S338=&apos;p&apos;, ERKS642=&apos;u&apos;) ._br_RAFi1(raf=3) ._br_RAS(raf=2, G=&apos;T&apos;)" compartment="default" initialAmount="0" hasOnlySubstanceUnits="true" boundaryCondition="false" constant="false"/>
      <species id="__s415" name="ARAF(RBD=2, Dm=1, rafi=3, S214=&apos;u&apos;, S299=&apos;p&apos;, ERK=&apos;u&apos;) ._br_CRAF(RBD=4, Dm=1, rafi=5, S259=&apos;u&apos;, S338=&apos;p&apos;, ERKS642=&apos;u&apos;) ._br_RAFi1(raf=5) ._br_RAFi1(raf=3) ._br_RAS(raf=4, G=&apos;T&apos;) ._br_RAS(raf=2, G=&apos;T&apos;)" compartment="default" initialAmount="0" hasOnlySubstanceUnits="true" boundaryCondition="false" constant="false"/>
      <species id="__s416" name="ARAF(RBD=2, Dm=1, rafi=3, S214=&apos;u&apos;, S299=&apos;p&apos;, ERK=&apos;u&apos;) ._br_CRAF(RBD=4, Dm=1, rafi=5, S259=&apos;u&apos;, S338=&apos;p&apos;, ERKS642=&apos;u&apos;) ._br_RAFi1(raf=5) ._br_RAFi2(raf=3) ._br_RAS(raf=4, G=&apos;T&apos;) ._br_RAS(raf=2, G=&apos;T&apos;)" compartment="default" initialAmount="0" hasOnlySubstanceUnits="true" boundaryCondition="false" constant="false"/>
      <species id="__s417" name="ARAF(RBD=None, Dm=1, rafi=None, S214=&apos;u&apos;, S299=&apos;p&apos;, ERK=&apos;u&apos;) ._br_CRAF(RBD=2, Dm=1, rafi=3, S259=&apos;u&apos;, S338=&apos;p&apos;, ERKS642=&apos;u&apos;) ._br_RAFi2(raf=3) ._br_RAS(raf=2, G=&apos;T&apos;)" compartment="default" initialAmount="0" hasOnlySubstanceUnits="true" boundaryCondition="false" constant="false"/>
      <species id="__s418" name="ARAF(RBD=2, Dm=1, rafi=3, S214=&apos;u&apos;, S299=&apos;p&apos;, ERK=&apos;u&apos;) ._br_CRAF(RBD=4, Dm=1, rafi=5, S259=&apos;u&apos;, S338=&apos;p&apos;, ERKS642=&apos;u&apos;) ._br_RAFi1(raf=3) ._br_RAFi2(raf=5) ._br_RAS(raf=4, G=&apos;T&apos;) ._br_RAS(raf=2, G=&apos;T&apos;)" compartment="default" initialAmount="0" hasOnlySubstanceUnits="true" boundaryCondition="false" constant="false"/>
      <species id="__s419" name="ARAF(RBD=2, Dm=1, rafi=3, S214=&apos;u&apos;, S299=&apos;p&apos;, ERK=&apos;u&apos;) ._br_CRAF(RBD=4, Dm=1, rafi=5, S259=&apos;u&apos;, S338=&apos;p&apos;, ERKS642=&apos;u&apos;) ._br_RAFi2(raf=5) ._br_RAFi2(raf=3) ._br_RAS(raf=4, G=&apos;T&apos;) ._br_RAS(raf=2, G=&apos;T&apos;)" compartment="default" initialAmount="0" hasOnlySubstanceUnits="true" boundaryCondition="false" constant="false"/>
      <species id="__s420" name="ARAF(RBD=None, Dm=1, rafi=None, S214=&apos;u&apos;, S299=&apos;p&apos;, ERK=&apos;u&apos;) ._br_ARAF(RBD=None, Dm=1, rafi=None, S214=&apos;u&apos;, S299=&apos;p&apos;, ERK=&apos;u&apos;)" compartment="default" initialAmount="0" hasOnlySubstanceUnits="true" boundaryCondition="false" constant="false"/>
      <species id="__s421" name="ARAF(RBD=2, Dm=1, rafi=3, S214=&apos;u&apos;, S299=&apos;p&apos;, ERK=&apos;u&apos;) ._br_ARAF(RBD=None, Dm=1, rafi=None, S214=&apos;u&apos;, S299=&apos;p&apos;, ERK=&apos;u&apos;) ._br_RAFi1(raf=3) ._br_RAS(raf=2, G=&apos;T&apos;)" compartment="default" initialAmount="0" hasOnlySubstanceUnits="true" boundaryCondition="false" constant="false"/>
      <species id="__s422" name="ARAF(RBD=2, Dm=1, rafi=3, S214=&apos;u&apos;, S299=&apos;p&apos;, ERK=&apos;u&apos;) ._br_ARAF(RBD=None, Dm=1, rafi=None, S214=&apos;u&apos;, S299=&apos;p&apos;, ERK=&apos;u&apos;) ._br_RAFi2(raf=3) ._br_RAS(raf=2, G=&apos;T&apos;)" compartment="default" initialAmount="0" hasOnlySubstanceUnits="true" boundaryCondition="false" constant="false"/>
      <species id="__s423" name="ARAF(RBD=2, Dm=1, rafi=3, S214=&apos;u&apos;, S299=&apos;p&apos;, ERK=&apos;u&apos;) ._br_ARAF(RBD=4, Dm=1, rafi=5, S214=&apos;u&apos;, S299=&apos;p&apos;, ERK=&apos;u&apos;) ._br_RAFi1(raf=3) ._br_RAFi1(raf=5) ._br_RAS(raf=2, G=&apos;T&apos;) ._br_RAS(raf=4, G=&apos;T&apos;)" compartment="default" initialAmount="0" hasOnlySubstanceUnits="true" boundaryCondition="false" constant="false"/>
      <species id="__s424" name="ARAF(RBD=2, Dm=1, rafi=3, S214=&apos;u&apos;, S299=&apos;p&apos;, ERK=&apos;u&apos;) ._br_ARAF(RBD=4, Dm=1, rafi=5, S214=&apos;u&apos;, S299=&apos;p&apos;, ERK=&apos;u&apos;) ._br_RAFi1(raf=3) ._br_RAFi2(raf=5) ._br_RAS(raf=2, G=&apos;T&apos;) ._br_RAS(raf=4, G=&apos;T&apos;)" compartment="default" initialAmount="0" hasOnlySubstanceUnits="true" boundaryCondition="false" constant="false"/>
      <species id="__s425" name="ARAF(RBD=2, Dm=1, rafi=3, S214=&apos;u&apos;, S299=&apos;p&apos;, ERK=&apos;u&apos;) ._br_ARAF(RBD=4, Dm=1, rafi=5, S214=&apos;u&apos;, S299=&apos;p&apos;, ERK=&apos;u&apos;) ._br_RAFi2(raf=3) ._br_RAFi2(raf=5) ._br_RAS(raf=2, G=&apos;T&apos;) ._br_RAS(raf=4, G=&apos;T&apos;)" compartment="default" initialAmount="0" hasOnlySubstanceUnits="true" boundaryCondition="false" constant="false"/>
      <species id="__s426" name="ERK(raf=None, mek=1, mkp3=None, phospho=&apos;p&apos;) ._br_MEK(ph1=None, erk=1, phospho=&apos;pp&apos;)" compartment="default" initialAmount="0" hasOnlySubstanceUnits="true" boundaryCondition="false" constant="false"/>
      <species id="__s427" name="ERK(raf=None, mek=1, mkp3=None, phospho=&apos;p&apos;) ._br_MEK(ph1=2, erk=1, phospho=&apos;pp&apos;) ._br_Ph1(mek=2)" compartment="default" initialAmount="0" hasOnlySubstanceUnits="true" boundaryCondition="false" constant="false"/>
      <species id="__s428" name="ERK(raf=None, mek=None, mkp3=1, phospho=&apos;p&apos;) ._br_MKP3(erk=1)" compartment="default" initialAmount="0" hasOnlySubstanceUnits="true" boundaryCondition="false" constant="false"/>
      <species id="__s429" name="CRAF(RBD=None, Dm=None, rafi=1, S259=&apos;p&apos;, S338=&apos;p&apos;, ERKS642=&apos;u&apos;) ._br_RAFi1(raf=1)" compartment="default" initialAmount="0" hasOnlySubstanceUnits="true" boundaryCondition="false" constant="false"/>
      <species id="__s430" name="CRAF(RBD=None, Dm=None, rafi=1, S259=&apos;p&apos;, S338=&apos;p&apos;, ERKS642=&apos;u&apos;) ._br_RAFi2(raf=1)" compartment="default" initialAmount="0" hasOnlySubstanceUnits="true" boundaryCondition="false" constant="false"/>
      <species id="__s431" name="BRAF(RBD=None, Dm=1, rafi=None, V600=&apos;WT&apos;, S365=&apos;u&apos;, ERKT753=&apos;u&apos;) ._br_CRAF(RBD=None, Dm=1, rafi=2, S259=&apos;u&apos;, S338=&apos;p&apos;, ERKS642=&apos;u&apos;) ._br_RAFi1(raf=2)" compartment="default" initialAmount="0" hasOnlySubstanceUnits="true" boundaryCondition="false" constant="false"/>
      <species id="__s432" name="BRAF(RBD=None, Dm=1, rafi=None, V600=&apos;WT&apos;, S365=&apos;u&apos;, ERKT753=&apos;u&apos;) ._br_CRAF(RBD=None, Dm=1, rafi=2, S259=&apos;u&apos;, S338=&apos;p&apos;, ERKS642=&apos;u&apos;) ._br_RAFi2(raf=2)" compartment="default" initialAmount="0" hasOnlySubstanceUnits="true" boundaryCondition="false" constant="false"/>
      <species id="__s433" name="BRAF(RBD=2, Dm=1, rafi=None, V600=&apos;WT&apos;, S365=&apos;u&apos;, ERKT753=&apos;u&apos;) ._br_CRAF(RBD=None, Dm=1, rafi=3, S259=&apos;u&apos;, S338=&apos;p&apos;, ERKS642=&apos;u&apos;) ._br_RAFi1(raf=3) ._br_RAS(raf=2, G=&apos;T&apos;)" compartment="default" initialAmount="0" hasOnlySubstanceUnits="true" boundaryCondition="false" constant="false"/>
      <species id="__s434" name="BRAF(RBD=2, Dm=1, rafi=None, V600=&apos;WT&apos;, S365=&apos;u&apos;, ERKT753=&apos;u&apos;) ._br_CRAF(RBD=None, Dm=1, rafi=3, S259=&apos;u&apos;, S338=&apos;p&apos;, ERKS642=&apos;u&apos;) ._br_RAFi2(raf=3) ._br_RAS(raf=2, G=&apos;T&apos;)" compartment="default" initialAmount="0" hasOnlySubstanceUnits="true" boundaryCondition="false" constant="false"/>
      <species id="__s435" name="BRAF(RBD=None, Dm=1, rafi=2, V600=&apos;WT&apos;, S365=&apos;u&apos;, ERKT753=&apos;u&apos;) ._br_CRAF(RBD=None, Dm=1, rafi=3, S259=&apos;u&apos;, S338=&apos;p&apos;, ERKS642=&apos;u&apos;) ._br_RAFi1(raf=2) ._br_RAFi1(raf=3)" compartment="default" initialAmount="0" hasOnlySubstanceUnits="true" boundaryCondition="false" constant="false"/>
      <species id="__s436" name="BRAF(RBD=None, Dm=1, rafi=2, V600=&apos;WT&apos;, S365=&apos;u&apos;, ERKT753=&apos;u&apos;) ._br_CRAF(RBD=None, Dm=1, rafi=3, S259=&apos;u&apos;, S338=&apos;p&apos;, ERKS642=&apos;u&apos;) ._br_RAFi1(raf=2) ._br_RAFi2(raf=3)" compartment="default" initialAmount="0" hasOnlySubstanceUnits="true" boundaryCondition="false" constant="false"/>
      <species id="__s437" name="BRAF(RBD=None, Dm=1, rafi=2, V600=&apos;WT&apos;, S365=&apos;u&apos;, ERKT753=&apos;u&apos;) ._br_CRAF(RBD=None, Dm=1, rafi=3, S259=&apos;u&apos;, S338=&apos;p&apos;, ERKS642=&apos;u&apos;) ._br_RAFi1(raf=3) ._br_RAFi2(raf=2)" compartment="default" initialAmount="0" hasOnlySubstanceUnits="true" boundaryCondition="false" constant="false"/>
      <species id="__s438" name="BRAF(RBD=None, Dm=1, rafi=2, V600=&apos;WT&apos;, S365=&apos;u&apos;, ERKT753=&apos;u&apos;) ._br_CRAF(RBD=None, Dm=1, rafi=3, S259=&apos;u&apos;, S338=&apos;p&apos;, ERKS642=&apos;u&apos;) ._br_RAFi2(raf=2) ._br_RAFi2(raf=3)" compartment="default" initialAmount="0" hasOnlySubstanceUnits="true" boundaryCondition="false" constant="false"/>
      <species id="__s439" name="CRAF(RBD=None, Dm=1, rafi=2, S259=&apos;u&apos;, S338=&apos;p&apos;, ERKS642=&apos;u&apos;) ._br_CRAF(RBD=None, Dm=1, rafi=None, S259=&apos;u&apos;, S338=&apos;u&apos;, ERKS642=&apos;u&apos;) ._br_RAFi1(raf=2)" compartment="default" initialAmount="0" hasOnlySubstanceUnits="true" boundaryCondition="false" constant="false"/>
      <species id="__s440" name="CRAF(RBD=None, Dm=1, rafi=2, S259=&apos;u&apos;, S338=&apos;p&apos;, ERKS642=&apos;u&apos;) ._br_CRAF(RBD=None, Dm=1, rafi=None, S259=&apos;u&apos;, S338=&apos;u&apos;, ERKS642=&apos;u&apos;) ._br_RAFi2(raf=2)" compartment="default" initialAmount="0" hasOnlySubstanceUnits="true" boundaryCondition="false" constant="false"/>
      <species id="__s441" name="CRAF(RBD=2, Dm=1, rafi=None, S259=&apos;u&apos;, S338=&apos;u&apos;, ERKS642=&apos;u&apos;) ._br_CRAF(RBD=None, Dm=1, rafi=3, S259=&apos;u&apos;, S338=&apos;p&apos;, ERKS642=&apos;u&apos;) ._br_RAFi1(raf=3) ._br_RAS(raf=2, G=&apos;T&apos;)" compartment="default" initialAmount="0" hasOnlySubstanceUnits="true" boundaryCondition="false" constant="false"/>
      <species id="__s442" name="CRAF(RBD=2, Dm=1, rafi=None, S259=&apos;u&apos;, S338=&apos;u&apos;, ERKS642=&apos;u&apos;) ._br_CRAF(RBD=None, Dm=1, rafi=3, S259=&apos;u&apos;, S338=&apos;p&apos;, ERKS642=&apos;u&apos;) ._br_RAFi2(raf=3) ._br_RAS(raf=2, G=&apos;T&apos;)" compartment="default" initialAmount="0" hasOnlySubstanceUnits="true" boundaryCondition="false" constant="false"/>
      <species id="__s443" name="CRAF(RBD=None, Dm=1, rafi=2, S259=&apos;u&apos;, S338=&apos;p&apos;, ERKS642=&apos;u&apos;) ._br_CRAF(RBD=None, Dm=1, rafi=3, S259=&apos;u&apos;, S338=&apos;u&apos;, ERKS642=&apos;u&apos;) ._br_RAFi1(raf=2) ._br_RAFi1(raf=3)" compartment="default" initialAmount="0" hasOnlySubstanceUnits="true" boundaryCondition="false" constant="false"/>
      <species id="__s444" name="CRAF(RBD=None, Dm=1, rafi=2, S259=&apos;u&apos;, S338=&apos;p&apos;, ERKS642=&apos;u&apos;) ._br_CRAF(RBD=None, Dm=1, rafi=3, S259=&apos;u&apos;, S338=&apos;u&apos;, ERKS642=&apos;u&apos;) ._br_RAFi1(raf=2) ._br_RAFi2(raf=3)" compartment="default" initialAmount="0" hasOnlySubstanceUnits="true" boundaryCondition="false" constant="false"/>
      <species id="__s445" name="CRAF(RBD=None, Dm=1, rafi=2, S259=&apos;u&apos;, S338=&apos;p&apos;, ERKS642=&apos;u&apos;) ._br_CRAF(RBD=None, Dm=1, rafi=3, S259=&apos;u&apos;, S338=&apos;u&apos;, ERKS642=&apos;u&apos;) ._br_RAFi1(raf=3) ._br_RAFi2(raf=2)" compartment="default" initialAmount="0" hasOnlySubstanceUnits="true" boundaryCondition="false" constant="false"/>
      <species id="__s446" name="CRAF(RBD=None, Dm=1, rafi=2, S259=&apos;u&apos;, S338=&apos;p&apos;, ERKS642=&apos;u&apos;) ._br_CRAF(RBD=None, Dm=1, rafi=3, S259=&apos;u&apos;, S338=&apos;u&apos;, ERKS642=&apos;u&apos;) ._br_RAFi2(raf=2) ._br_RAFi2(raf=3)" compartment="default" initialAmount="0" hasOnlySubstanceUnits="true" boundaryCondition="false" constant="false"/>
      <species id="__s447" name="ARAF(RBD=None, Dm=1, rafi=None, S214=&apos;u&apos;, S299=&apos;u&apos;, ERK=&apos;u&apos;) ._br_CRAF(RBD=None, Dm=1, rafi=2, S259=&apos;u&apos;, S338=&apos;p&apos;, ERKS642=&apos;u&apos;) ._br_RAFi1(raf=2)" compartment="default" initialAmount="0" hasOnlySubstanceUnits="true" boundaryCondition="false" constant="false"/>
      <species id="__s448" name="ARAF(RBD=2, Dm=1, rafi=None, S214=&apos;u&apos;, S299=&apos;u&apos;, ERK=&apos;u&apos;) ._br_CRAF(RBD=None, Dm=1, rafi=3, S259=&apos;u&apos;, S338=&apos;p&apos;, ERKS642=&apos;u&apos;) ._br_RAFi1(raf=3) ._br_RAS(raf=2, G=&apos;T&apos;)" compartment="default" initialAmount="0" hasOnlySubstanceUnits="true" boundaryCondition="false" constant="false"/>
      <species id="__s449" name="ARAF(RBD=None, Dm=1, rafi=2, S214=&apos;u&apos;, S299=&apos;u&apos;, ERK=&apos;u&apos;) ._br_CRAF(RBD=None, Dm=1, rafi=3, S259=&apos;u&apos;, S338=&apos;p&apos;, ERKS642=&apos;u&apos;) ._br_RAFi1(raf=3) ._br_RAFi1(raf=2)" compartment="default" initialAmount="0" hasOnlySubstanceUnits="true" boundaryCondition="false" constant="false"/>
      <species id="__s450" name="ARAF(RBD=None, Dm=1, rafi=2, S214=&apos;u&apos;, S299=&apos;u&apos;, ERK=&apos;u&apos;) ._br_CRAF(RBD=None, Dm=1, rafi=3, S259=&apos;u&apos;, S338=&apos;p&apos;, ERKS642=&apos;u&apos;) ._br_RAFi1(raf=3) ._br_RAFi2(raf=2)" compartment="default" initialAmount="0" hasOnlySubstanceUnits="true" boundaryCondition="false" constant="false"/>
      <species id="__s451" name="ARAF(RBD=None, Dm=1, rafi=None, S214=&apos;u&apos;, S299=&apos;u&apos;, ERK=&apos;u&apos;) ._br_CRAF(RBD=None, Dm=1, rafi=2, S259=&apos;u&apos;, S338=&apos;p&apos;, ERKS642=&apos;u&apos;) ._br_RAFi2(raf=2)" compartment="default" initialAmount="0" hasOnlySubstanceUnits="true" boundaryCondition="false" constant="false"/>
      <species id="__s452" name="ARAF(RBD=2, Dm=1, rafi=None, S214=&apos;u&apos;, S299=&apos;u&apos;, ERK=&apos;u&apos;) ._br_CRAF(RBD=None, Dm=1, rafi=3, S259=&apos;u&apos;, S338=&apos;p&apos;, ERKS642=&apos;u&apos;) ._br_RAFi2(raf=3) ._br_RAS(raf=2, G=&apos;T&apos;)" compartment="default" initialAmount="0" hasOnlySubstanceUnits="true" boundaryCondition="false" constant="false"/>
      <species id="__s453" name="ARAF(RBD=None, Dm=1, rafi=2, S214=&apos;u&apos;, S299=&apos;u&apos;, ERK=&apos;u&apos;) ._br_CRAF(RBD=None, Dm=1, rafi=3, S259=&apos;u&apos;, S338=&apos;p&apos;, ERKS642=&apos;u&apos;) ._br_RAFi1(raf=2) ._br_RAFi2(raf=3)" compartment="default" initialAmount="0" hasOnlySubstanceUnits="true" boundaryCondition="false" constant="false"/>
      <species id="__s454" name="ARAF(RBD=None, Dm=1, rafi=2, S214=&apos;u&apos;, S299=&apos;u&apos;, ERK=&apos;u&apos;) ._br_CRAF(RBD=None, Dm=1, rafi=3, S259=&apos;u&apos;, S338=&apos;p&apos;, ERKS642=&apos;u&apos;) ._br_RAFi2(raf=3) ._br_RAFi2(raf=2)" compartment="default" initialAmount="0" hasOnlySubstanceUnits="true" boundaryCondition="false" constant="false"/>
      <species id="__s455" name="BRAF(RBD=2, Dm=1, rafi=3, V600=&apos;WT&apos;, S365=&apos;u&apos;, ERKT753=&apos;u&apos;) ._br_CRAF(RBD=None, Dm=1, rafi=4, S259=&apos;u&apos;, S338=&apos;p&apos;, ERKS642=&apos;u&apos;) ._br_RAFi1(raf=3) ._br_RAFi1(raf=4) ._br_RAS(raf=2, G=&apos;T&apos;)" compartment="default" initialAmount="0" hasOnlySubstanceUnits="true" boundaryCondition="false" constant="false"/>
      <species id="__s456" name="BRAF(RBD=2, Dm=1, rafi=3, V600=&apos;WT&apos;, S365=&apos;u&apos;, ERKT753=&apos;u&apos;) ._br_CRAF(RBD=None, Dm=1, rafi=4, S259=&apos;u&apos;, S338=&apos;p&apos;, ERKS642=&apos;u&apos;) ._br_RAFi1(raf=3) ._br_RAFi2(raf=4) ._br_RAS(raf=2, G=&apos;T&apos;)" compartment="default" initialAmount="0" hasOnlySubstanceUnits="true" boundaryCondition="false" constant="false"/>
      <species id="__s457" name="BRAF(RBD=2, Dm=1, rafi=3, V600=&apos;WT&apos;, S365=&apos;u&apos;, ERKT753=&apos;u&apos;) ._br_CRAF(RBD=None, Dm=1, rafi=4, S259=&apos;u&apos;, S338=&apos;p&apos;, ERKS642=&apos;u&apos;) ._br_RAFi1(raf=4) ._br_RAFi2(raf=3) ._br_RAS(raf=2, G=&apos;T&apos;)" compartment="default" initialAmount="0" hasOnlySubstanceUnits="true" boundaryCondition="false" constant="false"/>
      <species id="__s458" name="BRAF(RBD=2, Dm=1, rafi=3, V600=&apos;WT&apos;, S365=&apos;u&apos;, ERKT753=&apos;u&apos;) ._br_CRAF(RBD=None, Dm=1, rafi=4, S259=&apos;u&apos;, S338=&apos;p&apos;, ERKS642=&apos;u&apos;) ._br_RAFi2(raf=3) ._br_RAFi2(raf=4) ._br_RAS(raf=2, G=&apos;T&apos;)" compartment="default" initialAmount="0" hasOnlySubstanceUnits="true" boundaryCondition="false" constant="false"/>
      <species id="__s459" name="CRAF(RBD=2, Dm=1, rafi=3, S259=&apos;u&apos;, S338=&apos;u&apos;, ERKS642=&apos;u&apos;) ._br_CRAF(RBD=None, Dm=1, rafi=4, S259=&apos;u&apos;, S338=&apos;p&apos;, ERKS642=&apos;u&apos;) ._br_RAFi1(raf=4) ._br_RAFi1(raf=3) ._br_RAS(raf=2, G=&apos;T&apos;)" compartment="default" initialAmount="0" hasOnlySubstanceUnits="true" boundaryCondition="false" constant="false"/>
      <species id="__s460" name="CRAF(RBD=2, Dm=1, rafi=3, S259=&apos;u&apos;, S338=&apos;u&apos;, ERKS642=&apos;u&apos;) ._br_CRAF(RBD=None, Dm=1, rafi=4, S259=&apos;u&apos;, S338=&apos;p&apos;, ERKS642=&apos;u&apos;) ._br_RAFi1(raf=4) ._br_RAFi2(raf=3) ._br_RAS(raf=2, G=&apos;T&apos;)" compartment="default" initialAmount="0" hasOnlySubstanceUnits="true" boundaryCondition="false" constant="false"/>
      <species id="__s461" name="CRAF(RBD=2, Dm=1, rafi=3, S259=&apos;u&apos;, S338=&apos;u&apos;, ERKS642=&apos;u&apos;) ._br_CRAF(RBD=None, Dm=1, rafi=4, S259=&apos;u&apos;, S338=&apos;p&apos;, ERKS642=&apos;u&apos;) ._br_RAFi1(raf=3) ._br_RAFi2(raf=4) ._br_RAS(raf=2, G=&apos;T&apos;)" compartment="default" initialAmount="0" hasOnlySubstanceUnits="true" boundaryCondition="false" constant="false"/>
      <species id="__s462" name="CRAF(RBD=2, Dm=1, rafi=None, S259=&apos;u&apos;, S338=&apos;p&apos;, ERKS642=&apos;u&apos;) ._br_CRAF(RBD=None, Dm=1, rafi=3, S259=&apos;u&apos;, S338=&apos;p&apos;, ERKS642=&apos;u&apos;) ._br_RAFi1(raf=3) ._br_RAS(raf=2, G=&apos;T&apos;)" compartment="default" initialAmount="0" hasOnlySubstanceUnits="true" boundaryCondition="false" constant="false"/>
      <species id="__s463" name="CRAF(RBD=2, Dm=1, rafi=3, S259=&apos;u&apos;, S338=&apos;u&apos;, ERKS642=&apos;u&apos;) ._br_CRAF(RBD=None, Dm=1, rafi=4, S259=&apos;u&apos;, S338=&apos;p&apos;, ERKS642=&apos;u&apos;) ._br_RAFi2(raf=4) ._br_RAFi2(raf=3) ._br_RAS(raf=2, G=&apos;T&apos;)" compartment="default" initialAmount="0" hasOnlySubstanceUnits="true" boundaryCondition="false" constant="false"/>
      <species id="__s464" name="CRAF(RBD=2, Dm=1, rafi=None, S259=&apos;u&apos;, S338=&apos;p&apos;, ERKS642=&apos;u&apos;) ._br_CRAF(RBD=None, Dm=1, rafi=3, S259=&apos;u&apos;, S338=&apos;p&apos;, ERKS642=&apos;u&apos;) ._br_RAFi2(raf=3) ._br_RAS(raf=2, G=&apos;T&apos;)" compartment="default" initialAmount="0" hasOnlySubstanceUnits="true" boundaryCondition="false" constant="false"/>
      <species id="__s465" name="ARAF(RBD=2, Dm=1, rafi=3, S214=&apos;u&apos;, S299=&apos;u&apos;, ERK=&apos;u&apos;) ._br_CRAF(RBD=None, Dm=1, rafi=4, S259=&apos;u&apos;, S338=&apos;p&apos;, ERKS642=&apos;u&apos;) ._br_RAFi1(raf=4) ._br_RAFi1(raf=3) ._br_RAS(raf=2, G=&apos;T&apos;)" compartment="default" initialAmount="0" hasOnlySubstanceUnits="true" boundaryCondition="false" constant="false"/>
      <species id="__s466" name="ARAF(RBD=2, Dm=1, rafi=3, S214=&apos;u&apos;, S299=&apos;u&apos;, ERK=&apos;u&apos;) ._br_CRAF(RBD=None, Dm=1, rafi=4, S259=&apos;u&apos;, S338=&apos;p&apos;, ERKS642=&apos;u&apos;) ._br_RAFi1(raf=4) ._br_RAFi2(raf=3) ._br_RAS(raf=2, G=&apos;T&apos;)" compartment="default" initialAmount="0" hasOnlySubstanceUnits="true" boundaryCondition="false" constant="false"/>
      <species id="__s467" name="ARAF(RBD=2, Dm=1, rafi=None, S214=&apos;u&apos;, S299=&apos;p&apos;, ERK=&apos;u&apos;) ._br_CRAF(RBD=None, Dm=1, rafi=3, S259=&apos;u&apos;, S338=&apos;p&apos;, ERKS642=&apos;u&apos;) ._br_RAFi1(raf=3) ._br_RAS(raf=2, G=&apos;T&apos;)" compartment="default" initialAmount="0" hasOnlySubstanceUnits="true" boundaryCondition="false" constant="false"/>
      <species id="__s468" name="ARAF(RBD=2, Dm=1, rafi=3, S214=&apos;u&apos;, S299=&apos;u&apos;, ERK=&apos;u&apos;) ._br_CRAF(RBD=None, Dm=1, rafi=4, S259=&apos;u&apos;, S338=&apos;p&apos;, ERKS642=&apos;u&apos;) ._br_RAFi1(raf=3) ._br_RAFi2(raf=4) ._br_RAS(raf=2, G=&apos;T&apos;)" compartment="default" initialAmount="0" hasOnlySubstanceUnits="true" boundaryCondition="false" constant="false"/>
      <species id="__s469" name="ARAF(RBD=2, Dm=1, rafi=3, S214=&apos;u&apos;, S299=&apos;u&apos;, ERK=&apos;u&apos;) ._br_CRAF(RBD=None, Dm=1, rafi=4, S259=&apos;u&apos;, S338=&apos;p&apos;, ERKS642=&apos;u&apos;) ._br_RAFi2(raf=4) ._br_RAFi2(raf=3) ._br_RAS(raf=2, G=&apos;T&apos;)" compartment="default" initialAmount="0" hasOnlySubstanceUnits="true" boundaryCondition="false" constant="false"/>
      <species id="__s470" name="ARAF(RBD=2, Dm=1, rafi=None, S214=&apos;u&apos;, S299=&apos;p&apos;, ERK=&apos;u&apos;) ._br_CRAF(RBD=None, Dm=1, rafi=3, S259=&apos;u&apos;, S338=&apos;p&apos;, ERKS642=&apos;u&apos;) ._br_RAFi2(raf=3) ._br_RAS(raf=2, G=&apos;T&apos;)" compartment="default" initialAmount="0" hasOnlySubstanceUnits="true" boundaryCondition="false" constant="false"/>
      <species id="__s471" name="CRAF(RBD=None, Dm=1, rafi=2, S259=&apos;u&apos;, S338=&apos;p&apos;, ERKS642=&apos;u&apos;) ._br_CRAF(RBD=None, Dm=1, rafi=None, S259=&apos;u&apos;, S338=&apos;p&apos;, ERKS642=&apos;u&apos;) ._br_RAFi1(raf=2)" compartment="default" initialAmount="0" hasOnlySubstanceUnits="true" boundaryCondition="false" constant="false"/>
      <species id="__s472" name="CRAF(RBD=None, Dm=1, rafi=2, S259=&apos;u&apos;, S338=&apos;p&apos;, ERKS642=&apos;u&apos;) ._br_CRAF(RBD=None, Dm=1, rafi=None, S259=&apos;u&apos;, S338=&apos;p&apos;, ERKS642=&apos;u&apos;) ._br_RAFi2(raf=2)" compartment="default" initialAmount="0" hasOnlySubstanceUnits="true" boundaryCondition="false" constant="false"/>
      <species id="__s473" name="CRAF(RBD=2, Dm=1, rafi=3, S259=&apos;u&apos;, S338=&apos;p&apos;, ERKS642=&apos;u&apos;) ._br_CRAF(RBD=None, Dm=1, rafi=4, S259=&apos;u&apos;, S338=&apos;p&apos;, ERKS642=&apos;u&apos;) ._br_RAFi1(raf=4) ._br_RAFi1(raf=3) ._br_RAS(raf=2, G=&apos;T&apos;)" compartment="default" initialAmount="0" hasOnlySubstanceUnits="true" boundaryCondition="false" constant="false"/>
      <species id="__s474" name="CRAF(RBD=2, Dm=1, rafi=3, S259=&apos;u&apos;, S338=&apos;p&apos;, ERKS642=&apos;u&apos;) ._br_CRAF(RBD=None, Dm=1, rafi=4, S259=&apos;u&apos;, S338=&apos;p&apos;, ERKS642=&apos;u&apos;) ._br_RAFi1(raf=4) ._br_RAFi2(raf=3) ._br_RAS(raf=2, G=&apos;T&apos;)" compartment="default" initialAmount="0" hasOnlySubstanceUnits="true" boundaryCondition="false" constant="false"/>
      <species id="__s475" name="CRAF(RBD=2, Dm=1, rafi=3, S259=&apos;u&apos;, S338=&apos;p&apos;, ERKS642=&apos;u&apos;) ._br_CRAF(RBD=None, Dm=1, rafi=4, S259=&apos;u&apos;, S338=&apos;p&apos;, ERKS642=&apos;u&apos;) ._br_RAFi1(raf=3) ._br_RAFi2(raf=4) ._br_RAS(raf=2, G=&apos;T&apos;)" compartment="default" initialAmount="0" hasOnlySubstanceUnits="true" boundaryCondition="false" constant="false"/>
      <species id="__s476" name="CRAF(RBD=2, Dm=1, rafi=3, S259=&apos;u&apos;, S338=&apos;p&apos;, ERKS642=&apos;u&apos;) ._br_CRAF(RBD=None, Dm=1, rafi=4, S259=&apos;u&apos;, S338=&apos;p&apos;, ERKS642=&apos;u&apos;) ._br_RAFi2(raf=4) ._br_RAFi2(raf=3) ._br_RAS(raf=2, G=&apos;T&apos;)" compartment="default" initialAmount="0" hasOnlySubstanceUnits="true" boundaryCondition="false" constant="false"/>
      <species id="__s477" name="ARAF(RBD=None, Dm=1, rafi=None, S214=&apos;u&apos;, S299=&apos;p&apos;, ERK=&apos;u&apos;) ._br_CRAF(RBD=None, Dm=1, rafi=2, S259=&apos;u&apos;, S338=&apos;p&apos;, ERKS642=&apos;u&apos;) ._br_RAFi1(raf=2)" compartment="default" initialAmount="0" hasOnlySubstanceUnits="true" boundaryCondition="false" constant="false"/>
      <species id="__s478" name="ARAF(RBD=2, Dm=1, rafi=3, S214=&apos;u&apos;, S299=&apos;p&apos;, ERK=&apos;u&apos;) ._br_CRAF(RBD=None, Dm=1, rafi=4, S259=&apos;u&apos;, S338=&apos;p&apos;, ERKS642=&apos;u&apos;) ._br_RAFi1(raf=4) ._br_RAFi1(raf=3) ._br_RAS(raf=2, G=&apos;T&apos;)" compartment="default" initialAmount="0" hasOnlySubstanceUnits="true" boundaryCondition="false" constant="false"/>
      <species id="__s479" name="ARAF(RBD=2, Dm=1, rafi=3, S214=&apos;u&apos;, S299=&apos;p&apos;, ERK=&apos;u&apos;) ._br_CRAF(RBD=None, Dm=1, rafi=4, S259=&apos;u&apos;, S338=&apos;p&apos;, ERKS642=&apos;u&apos;) ._br_RAFi1(raf=4) ._br_RAFi2(raf=3) ._br_RAS(raf=2, G=&apos;T&apos;)" compartment="default" initialAmount="0" hasOnlySubstanceUnits="true" boundaryCondition="false" constant="false"/>
      <species id="__s480" name="ARAF(RBD=None, Dm=1, rafi=None, S214=&apos;u&apos;, S299=&apos;p&apos;, ERK=&apos;u&apos;) ._br_CRAF(RBD=None, Dm=1, rafi=2, S259=&apos;u&apos;, S338=&apos;p&apos;, ERKS642=&apos;u&apos;) ._br_RAFi2(raf=2)" compartment="default" initialAmount="0" hasOnlySubstanceUnits="true" boundaryCondition="false" constant="false"/>
      <species id="__s481" name="ARAF(RBD=2, Dm=1, rafi=3, S214=&apos;u&apos;, S299=&apos;p&apos;, ERK=&apos;u&apos;) ._br_CRAF(RBD=None, Dm=1, rafi=4, S259=&apos;u&apos;, S338=&apos;p&apos;, ERKS642=&apos;u&apos;) ._br_RAFi1(raf=3) ._br_RAFi2(raf=4) ._br_RAS(raf=2, G=&apos;T&apos;)" compartment="default" initialAmount="0" hasOnlySubstanceUnits="true" boundaryCondition="false" constant="false"/>
      <species id="__s482" name="ARAF(RBD=2, Dm=1, rafi=3, S214=&apos;u&apos;, S299=&apos;p&apos;, ERK=&apos;u&apos;) ._br_CRAF(RBD=None, Dm=1, rafi=4, S259=&apos;u&apos;, S338=&apos;p&apos;, ERKS642=&apos;u&apos;) ._br_RAFi2(raf=4) ._br_RAFi2(raf=3) ._br_RAS(raf=2, G=&apos;T&apos;)" compartment="default" initialAmount="0" hasOnlySubstanceUnits="true" boundaryCondition="false" constant="false"/>
      <species id="__s483" name="ARAF(RBD=None, Dm=None, rafi=1, S214=&apos;p&apos;, S299=&apos;p&apos;, ERK=&apos;u&apos;) ._br_RAFi1(raf=1)" compartment="default" initialAmount="0" hasOnlySubstanceUnits="true" boundaryCondition="false" constant="false"/>
      <species id="__s484" name="ARAF(RBD=None, Dm=None, rafi=1, S214=&apos;p&apos;, S299=&apos;p&apos;, ERK=&apos;u&apos;) ._br_RAFi2(raf=1)" compartment="default" initialAmount="0" hasOnlySubstanceUnits="true" boundaryCondition="false" constant="false"/>
      <species id="__s485" name="ARAF(RBD=None, Dm=1, rafi=2, S214=&apos;u&apos;, S299=&apos;p&apos;, ERK=&apos;u&apos;) ._br_BRAF(RBD=None, Dm=1, rafi=None, V600=&apos;WT&apos;, S365=&apos;u&apos;, ERKT753=&apos;u&apos;) ._br_RAFi1(raf=2)" compartment="default" initialAmount="0" hasOnlySubstanceUnits="true" boundaryCondition="false" constant="false"/>
      <species id="__s486" name="ARAF(RBD=None, Dm=1, rafi=2, S214=&apos;u&apos;, S299=&apos;p&apos;, ERK=&apos;u&apos;) ._br_BRAF(RBD=None, Dm=1, rafi=None, V600=&apos;WT&apos;, S365=&apos;u&apos;, ERKT753=&apos;u&apos;) ._br_RAFi2(raf=2)" compartment="default" initialAmount="0" hasOnlySubstanceUnits="true" boundaryCondition="false" constant="false"/>
      <species id="__s487" name="ARAF(RBD=None, Dm=1, rafi=2, S214=&apos;u&apos;, S299=&apos;p&apos;, ERK=&apos;u&apos;) ._br_BRAF(RBD=3, Dm=1, rafi=None, V600=&apos;WT&apos;, S365=&apos;u&apos;, ERKT753=&apos;u&apos;) ._br_RAFi1(raf=2) ._br_RAS(raf=3, G=&apos;T&apos;)" compartment="default" initialAmount="0" hasOnlySubstanceUnits="true" boundaryCondition="false" constant="false"/>
      <species id="__s488" name="ARAF(RBD=None, Dm=1, rafi=2, S214=&apos;u&apos;, S299=&apos;p&apos;, ERK=&apos;u&apos;) ._br_BRAF(RBD=3, Dm=1, rafi=None, V600=&apos;WT&apos;, S365=&apos;u&apos;, ERKT753=&apos;u&apos;) ._br_RAFi2(raf=2) ._br_RAS(raf=3, G=&apos;T&apos;)" compartment="default" initialAmount="0" hasOnlySubstanceUnits="true" boundaryCondition="false" constant="false"/>
      <species id="__s489" name="ARAF(RBD=None, Dm=1, rafi=2, S214=&apos;u&apos;, S299=&apos;p&apos;, ERK=&apos;u&apos;) ._br_BRAF(RBD=None, Dm=1, rafi=3, V600=&apos;WT&apos;, S365=&apos;u&apos;, ERKT753=&apos;u&apos;) ._br_RAFi1(raf=3) ._br_RAFi1(raf=2)" compartment="default" initialAmount="0" hasOnlySubstanceUnits="true" boundaryCondition="false" constant="false"/>
      <species id="__s490" name="ARAF(RBD=None, Dm=1, rafi=2, S214=&apos;u&apos;, S299=&apos;p&apos;, ERK=&apos;u&apos;) ._br_BRAF(RBD=None, Dm=1, rafi=3, V600=&apos;WT&apos;, S365=&apos;u&apos;, ERKT753=&apos;u&apos;) ._br_RAFi1(raf=3) ._br_RAFi2(raf=2)" compartment="default" initialAmount="0" hasOnlySubstanceUnits="true" boundaryCondition="false" constant="false"/>
      <species id="__s491" name="ARAF(RBD=None, Dm=1, rafi=2, S214=&apos;u&apos;, S299=&apos;p&apos;, ERK=&apos;u&apos;) ._br_BRAF(RBD=None, Dm=1, rafi=3, V600=&apos;WT&apos;, S365=&apos;u&apos;, ERKT753=&apos;u&apos;) ._br_RAFi1(raf=2) ._br_RAFi2(raf=3)" compartment="default" initialAmount="0" hasOnlySubstanceUnits="true" boundaryCondition="false" constant="false"/>
      <species id="__s492" name="ARAF(RBD=None, Dm=1, rafi=2, S214=&apos;u&apos;, S299=&apos;p&apos;, ERK=&apos;u&apos;) ._br_BRAF(RBD=None, Dm=1, rafi=3, V600=&apos;WT&apos;, S365=&apos;u&apos;, ERKT753=&apos;u&apos;) ._br_RAFi2(raf=3) ._br_RAFi2(raf=2)" compartment="default" initialAmount="0" hasOnlySubstanceUnits="true" boundaryCondition="false" constant="false"/>
      <species id="__s493" name="ARAF(RBD=None, Dm=1, rafi=2, S214=&apos;u&apos;, S299=&apos;p&apos;, ERK=&apos;u&apos;) ._br_CRAF(RBD=None, Dm=1, rafi=None, S259=&apos;u&apos;, S338=&apos;u&apos;, ERKS642=&apos;u&apos;) ._br_RAFi1(raf=2)" compartment="default" initialAmount="0" hasOnlySubstanceUnits="true" boundaryCondition="false" constant="false"/>
      <species id="__s494" name="ARAF(RBD=None, Dm=1, rafi=2, S214=&apos;u&apos;, S299=&apos;p&apos;, ERK=&apos;u&apos;) ._br_CRAF(RBD=None, Dm=1, rafi=None, S259=&apos;u&apos;, S338=&apos;u&apos;, ERKS642=&apos;u&apos;) ._br_RAFi2(raf=2)" compartment="default" initialAmount="0" hasOnlySubstanceUnits="true" boundaryCondition="false" constant="false"/>
      <species id="__s495" name="ARAF(RBD=None, Dm=1, rafi=2, S214=&apos;u&apos;, S299=&apos;p&apos;, ERK=&apos;u&apos;) ._br_CRAF(RBD=3, Dm=1, rafi=None, S259=&apos;u&apos;, S338=&apos;u&apos;, ERKS642=&apos;u&apos;) ._br_RAFi1(raf=2) ._br_RAS(raf=3, G=&apos;T&apos;)" compartment="default" initialAmount="0" hasOnlySubstanceUnits="true" boundaryCondition="false" constant="false"/>
      <species id="__s496" name="ARAF(RBD=None, Dm=1, rafi=2, S214=&apos;u&apos;, S299=&apos;p&apos;, ERK=&apos;u&apos;) ._br_CRAF(RBD=3, Dm=1, rafi=None, S259=&apos;u&apos;, S338=&apos;u&apos;, ERKS642=&apos;u&apos;) ._br_RAFi2(raf=2) ._br_RAS(raf=3, G=&apos;T&apos;)" compartment="default" initialAmount="0" hasOnlySubstanceUnits="true" boundaryCondition="false" constant="false"/>
      <species id="__s497" name="ARAF(RBD=None, Dm=1, rafi=2, S214=&apos;u&apos;, S299=&apos;p&apos;, ERK=&apos;u&apos;) ._br_CRAF(RBD=None, Dm=1, rafi=3, S259=&apos;u&apos;, S338=&apos;u&apos;, ERKS642=&apos;u&apos;) ._br_RAFi1(raf=3) ._br_RAFi1(raf=2)" compartment="default" initialAmount="0" hasOnlySubstanceUnits="true" boundaryCondition="false" constant="false"/>
      <species id="__s498" name="ARAF(RBD=None, Dm=1, rafi=2, S214=&apos;u&apos;, S299=&apos;p&apos;, ERK=&apos;u&apos;) ._br_CRAF(RBD=None, Dm=1, rafi=3, S259=&apos;u&apos;, S338=&apos;u&apos;, ERKS642=&apos;u&apos;) ._br_RAFi1(raf=3) ._br_RAFi2(raf=2)" compartment="default" initialAmount="0" hasOnlySubstanceUnits="true" boundaryCondition="false" constant="false"/>
      <species id="__s499" name="ARAF(RBD=None, Dm=1, rafi=2, S214=&apos;u&apos;, S299=&apos;p&apos;, ERK=&apos;u&apos;) ._br_CRAF(RBD=None, Dm=1, rafi=3, S259=&apos;u&apos;, S338=&apos;u&apos;, ERKS642=&apos;u&apos;) ._br_RAFi1(raf=2) ._br_RAFi2(raf=3)" compartment="default" initialAmount="0" hasOnlySubstanceUnits="true" boundaryCondition="false" constant="false"/>
      <species id="__s500" name="ARAF(RBD=None, Dm=1, rafi=2, S214=&apos;u&apos;, S299=&apos;p&apos;, ERK=&apos;u&apos;) ._br_CRAF(RBD=None, Dm=1, rafi=3, S259=&apos;u&apos;, S338=&apos;u&apos;, ERKS642=&apos;u&apos;) ._br_RAFi2(raf=3) ._br_RAFi2(raf=2)" compartment="default" initialAmount="0" hasOnlySubstanceUnits="true" boundaryCondition="false" constant="false"/>
      <species id="__s501" name="ARAF(RBD=None, Dm=1, rafi=2, S214=&apos;u&apos;, S299=&apos;p&apos;, ERK=&apos;u&apos;) ._br_ARAF(RBD=None, Dm=1, rafi=None, S214=&apos;u&apos;, S299=&apos;u&apos;, ERK=&apos;u&apos;) ._br_RAFi1(raf=2)" compartment="default" initialAmount="0" hasOnlySubstanceUnits="true" boundaryCondition="false" constant="false"/>
      <species id="__s502" name="ARAF(RBD=None, Dm=1, rafi=2, S214=&apos;u&apos;, S299=&apos;p&apos;, ERK=&apos;u&apos;) ._br_ARAF(RBD=None, Dm=1, rafi=None, S214=&apos;u&apos;, S299=&apos;u&apos;, ERK=&apos;u&apos;) ._br_RAFi2(raf=2)" compartment="default" initialAmount="0" hasOnlySubstanceUnits="true" boundaryCondition="false" constant="false"/>
      <species id="__s503" name="ARAF(RBD=2, Dm=1, rafi=None, S214=&apos;u&apos;, S299=&apos;u&apos;, ERK=&apos;u&apos;) ._br_ARAF(RBD=None, Dm=1, rafi=3, S214=&apos;u&apos;, S299=&apos;p&apos;, ERK=&apos;u&apos;) ._br_RAFi1(raf=3) ._br_RAS(raf=2, G=&apos;T&apos;)" compartment="default" initialAmount="0" hasOnlySubstanceUnits="true" boundaryCondition="false" constant="false"/>
      <species id="__s504" name="ARAF(RBD=2, Dm=1, rafi=None, S214=&apos;u&apos;, S299=&apos;u&apos;, ERK=&apos;u&apos;) ._br_ARAF(RBD=None, Dm=1, rafi=3, S214=&apos;u&apos;, S299=&apos;p&apos;, ERK=&apos;u&apos;) ._br_RAFi2(raf=3) ._br_RAS(raf=2, G=&apos;T&apos;)" compartment="default" initialAmount="0" hasOnlySubstanceUnits="true" boundaryCondition="false" constant="false"/>
      <species id="__s505" name="ARAF(RBD=None, Dm=1, rafi=2, S214=&apos;u&apos;, S299=&apos;p&apos;, ERK=&apos;u&apos;) ._br_ARAF(RBD=None, Dm=1, rafi=3, S214=&apos;u&apos;, S299=&apos;u&apos;, ERK=&apos;u&apos;) ._br_RAFi1(raf=2) ._br_RAFi1(raf=3)" compartment="default" initialAmount="0" hasOnlySubstanceUnits="true" boundaryCondition="false" constant="false"/>
      <species id="__s506" name="ARAF(RBD=None, Dm=1, rafi=2, S214=&apos;u&apos;, S299=&apos;p&apos;, ERK=&apos;u&apos;) ._br_ARAF(RBD=None, Dm=1, rafi=3, S214=&apos;u&apos;, S299=&apos;u&apos;, ERK=&apos;u&apos;) ._br_RAFi1(raf=2) ._br_RAFi2(raf=3)" compartment="default" initialAmount="0" hasOnlySubstanceUnits="true" boundaryCondition="false" constant="false"/>
      <species id="__s507" name="ARAF(RBD=None, Dm=1, rafi=2, S214=&apos;u&apos;, S299=&apos;p&apos;, ERK=&apos;u&apos;) ._br_ARAF(RBD=None, Dm=1, rafi=3, S214=&apos;u&apos;, S299=&apos;u&apos;, ERK=&apos;u&apos;) ._br_RAFi1(raf=3) ._br_RAFi2(raf=2)" compartment="default" initialAmount="0" hasOnlySubstanceUnits="true" boundaryCondition="false" constant="false"/>
      <species id="__s508" name="ARAF(RBD=None, Dm=1, rafi=2, S214=&apos;u&apos;, S299=&apos;p&apos;, ERK=&apos;u&apos;) ._br_ARAF(RBD=None, Dm=1, rafi=3, S214=&apos;u&apos;, S299=&apos;u&apos;, ERK=&apos;u&apos;) ._br_RAFi2(raf=2) ._br_RAFi2(raf=3)" compartment="default" initialAmount="0" hasOnlySubstanceUnits="true" boundaryCondition="false" constant="false"/>
      <species id="__s509" name="ARAF(RBD=None, Dm=1, rafi=2, S214=&apos;u&apos;, S299=&apos;p&apos;, ERK=&apos;u&apos;) ._br_BRAF(RBD=3, Dm=1, rafi=4, V600=&apos;WT&apos;, S365=&apos;u&apos;, ERKT753=&apos;u&apos;) ._br_RAFi1(raf=4) ._br_RAFi1(raf=2) ._br_RAS(raf=3, G=&apos;T&apos;)" compartment="default" initialAmount="0" hasOnlySubstanceUnits="true" boundaryCondition="false" constant="false"/>
      <species id="__s510" name="ARAF(RBD=None, Dm=1, rafi=2, S214=&apos;u&apos;, S299=&apos;p&apos;, ERK=&apos;u&apos;) ._br_BRAF(RBD=3, Dm=1, rafi=4, V600=&apos;WT&apos;, S365=&apos;u&apos;, ERKT753=&apos;u&apos;) ._br_RAFi1(raf=4) ._br_RAFi2(raf=2) ._br_RAS(raf=3, G=&apos;T&apos;)" compartment="default" initialAmount="0" hasOnlySubstanceUnits="true" boundaryCondition="false" constant="false"/>
      <species id="__s511" name="ARAF(RBD=None, Dm=1, rafi=2, S214=&apos;u&apos;, S299=&apos;p&apos;, ERK=&apos;u&apos;) ._br_BRAF(RBD=3, Dm=1, rafi=4, V600=&apos;WT&apos;, S365=&apos;u&apos;, ERKT753=&apos;u&apos;) ._br_RAFi1(raf=2) ._br_RAFi2(raf=4) ._br_RAS(raf=3, G=&apos;T&apos;)" compartment="default" initialAmount="0" hasOnlySubstanceUnits="true" boundaryCondition="false" constant="false"/>
      <species id="__s512" name="ARAF(RBD=None, Dm=1, rafi=2, S214=&apos;u&apos;, S299=&apos;p&apos;, ERK=&apos;u&apos;) ._br_BRAF(RBD=3, Dm=1, rafi=4, V600=&apos;WT&apos;, S365=&apos;u&apos;, ERKT753=&apos;u&apos;) ._br_RAFi2(raf=4) ._br_RAFi2(raf=2) ._br_RAS(raf=3, G=&apos;T&apos;)" compartment="default" initialAmount="0" hasOnlySubstanceUnits="true" boundaryCondition="false" constant="false"/>
      <species id="__s513" name="ARAF(RBD=None, Dm=1, rafi=2, S214=&apos;u&apos;, S299=&apos;p&apos;, ERK=&apos;u&apos;) ._br_CRAF(RBD=3, Dm=1, rafi=4, S259=&apos;u&apos;, S338=&apos;u&apos;, ERKS642=&apos;u&apos;) ._br_RAFi1(raf=4) ._br_RAFi1(raf=2) ._br_RAS(raf=3, G=&apos;T&apos;)" compartment="default" initialAmount="0" hasOnlySubstanceUnits="true" boundaryCondition="false" constant="false"/>
      <species id="__s514" name="ARAF(RBD=None, Dm=1, rafi=2, S214=&apos;u&apos;, S299=&apos;p&apos;, ERK=&apos;u&apos;) ._br_CRAF(RBD=3, Dm=1, rafi=4, S259=&apos;u&apos;, S338=&apos;u&apos;, ERKS642=&apos;u&apos;) ._br_RAFi1(raf=4) ._br_RAFi2(raf=2) ._br_RAS(raf=3, G=&apos;T&apos;)" compartment="default" initialAmount="0" hasOnlySubstanceUnits="true" boundaryCondition="false" constant="false"/>
      <species id="__s515" name="ARAF(RBD=None, Dm=1, rafi=2, S214=&apos;u&apos;, S299=&apos;p&apos;, ERK=&apos;u&apos;) ._br_CRAF(RBD=3, Dm=1, rafi=4, S259=&apos;u&apos;, S338=&apos;u&apos;, ERKS642=&apos;u&apos;) ._br_RAFi1(raf=2) ._br_RAFi2(raf=4) ._br_RAS(raf=3, G=&apos;T&apos;)" compartment="default" initialAmount="0" hasOnlySubstanceUnits="true" boundaryCondition="false" constant="false"/>
      <species id="__s516" name="ARAF(RBD=None, Dm=1, rafi=2, S214=&apos;u&apos;, S299=&apos;p&apos;, ERK=&apos;u&apos;) ._br_CRAF(RBD=3, Dm=1, rafi=4, S259=&apos;u&apos;, S338=&apos;u&apos;, ERKS642=&apos;u&apos;) ._br_RAFi2(raf=4) ._br_RAFi2(raf=2) ._br_RAS(raf=3, G=&apos;T&apos;)" compartment="default" initialAmount="0" hasOnlySubstanceUnits="true" boundaryCondition="false" constant="false"/>
      <species id="__s517" name="ARAF(RBD=None, Dm=1, rafi=2, S214=&apos;u&apos;, S299=&apos;p&apos;, ERK=&apos;u&apos;) ._br_CRAF(RBD=3, Dm=1, rafi=None, S259=&apos;u&apos;, S338=&apos;p&apos;, ERKS642=&apos;u&apos;) ._br_RAFi1(raf=2) ._br_RAS(raf=3, G=&apos;T&apos;)" compartment="default" initialAmount="0" hasOnlySubstanceUnits="true" boundaryCondition="false" constant="false"/>
      <species id="__s518" name="ARAF(RBD=None, Dm=1, rafi=2, S214=&apos;u&apos;, S299=&apos;p&apos;, ERK=&apos;u&apos;) ._br_CRAF(RBD=3, Dm=1, rafi=None, S259=&apos;u&apos;, S338=&apos;p&apos;, ERKS642=&apos;u&apos;) ._br_RAFi2(raf=2) ._br_RAS(raf=3, G=&apos;T&apos;)" compartment="default" initialAmount="0" hasOnlySubstanceUnits="true" boundaryCondition="false" constant="false"/>
      <species id="__s519" name="ARAF(RBD=2, Dm=1, rafi=3, S214=&apos;u&apos;, S299=&apos;u&apos;, ERK=&apos;u&apos;) ._br_ARAF(RBD=None, Dm=1, rafi=4, S214=&apos;u&apos;, S299=&apos;p&apos;, ERK=&apos;u&apos;) ._br_RAFi1(raf=4) ._br_RAFi1(raf=3) ._br_RAS(raf=2, G=&apos;T&apos;)" compartment="default" initialAmount="0" hasOnlySubstanceUnits="true" boundaryCondition="false" constant="false"/>
      <species id="__s520" name="ARAF(RBD=2, Dm=1, rafi=3, S214=&apos;u&apos;, S299=&apos;u&apos;, ERK=&apos;u&apos;) ._br_ARAF(RBD=None, Dm=1, rafi=4, S214=&apos;u&apos;, S299=&apos;p&apos;, ERK=&apos;u&apos;) ._br_RAFi1(raf=4) ._br_RAFi2(raf=3) ._br_RAS(raf=2, G=&apos;T&apos;)" compartment="default" initialAmount="0" hasOnlySubstanceUnits="true" boundaryCondition="false" constant="false"/>
      <species id="__s521" name="ARAF(RBD=2, Dm=1, rafi=3, S214=&apos;u&apos;, S299=&apos;u&apos;, ERK=&apos;u&apos;) ._br_ARAF(RBD=None, Dm=1, rafi=4, S214=&apos;u&apos;, S299=&apos;p&apos;, ERK=&apos;u&apos;) ._br_RAFi1(raf=3) ._br_RAFi2(raf=4) ._br_RAS(raf=2, G=&apos;T&apos;)" compartment="default" initialAmount="0" hasOnlySubstanceUnits="true" boundaryCondition="false" constant="false"/>
      <species id="__s522" name="ARAF(RBD=2, Dm=1, rafi=None, S214=&apos;u&apos;, S299=&apos;p&apos;, ERK=&apos;u&apos;) ._br_ARAF(RBD=None, Dm=1, rafi=3, S214=&apos;u&apos;, S299=&apos;p&apos;, ERK=&apos;u&apos;) ._br_RAFi1(raf=3) ._br_RAS(raf=2, G=&apos;T&apos;)" compartment="default" initialAmount="0" hasOnlySubstanceUnits="true" boundaryCondition="false" constant="false"/>
      <species id="__s523" name="ARAF(RBD=2, Dm=1, rafi=3, S214=&apos;u&apos;, S299=&apos;u&apos;, ERK=&apos;u&apos;) ._br_ARAF(RBD=None, Dm=1, rafi=4, S214=&apos;u&apos;, S299=&apos;p&apos;, ERK=&apos;u&apos;) ._br_RAFi2(raf=4) ._br_RAFi2(raf=3) ._br_RAS(raf=2, G=&apos;T&apos;)" compartment="default" initialAmount="0" hasOnlySubstanceUnits="true" boundaryCondition="false" constant="false"/>
      <species id="__s524" name="ARAF(RBD=2, Dm=1, rafi=None, S214=&apos;u&apos;, S299=&apos;p&apos;, ERK=&apos;u&apos;) ._br_ARAF(RBD=None, Dm=1, rafi=3, S214=&apos;u&apos;, S299=&apos;p&apos;, ERK=&apos;u&apos;) ._br_RAFi2(raf=3) ._br_RAS(raf=2, G=&apos;T&apos;)" compartment="default" initialAmount="0" hasOnlySubstanceUnits="true" boundaryCondition="false" constant="false"/>
      <species id="__s525" name="ARAF(RBD=None, Dm=1, rafi=2, S214=&apos;u&apos;, S299=&apos;p&apos;, ERK=&apos;u&apos;) ._br_CRAF(RBD=None, Dm=1, rafi=None, S259=&apos;u&apos;, S338=&apos;p&apos;, ERKS642=&apos;u&apos;) ._br_RAFi1(raf=2)" compartment="default" initialAmount="0" hasOnlySubstanceUnits="true" boundaryCondition="false" constant="false"/>
      <species id="__s526" name="ARAF(RBD=None, Dm=1, rafi=2, S214=&apos;u&apos;, S299=&apos;p&apos;, ERK=&apos;u&apos;) ._br_CRAF(RBD=None, Dm=1, rafi=None, S259=&apos;u&apos;, S338=&apos;p&apos;, ERKS642=&apos;u&apos;) ._br_RAFi2(raf=2)" compartment="default" initialAmount="0" hasOnlySubstanceUnits="true" boundaryCondition="false" constant="false"/>
      <species id="__s527" name="ARAF(RBD=None, Dm=1, rafi=2, S214=&apos;u&apos;, S299=&apos;p&apos;, ERK=&apos;u&apos;) ._br_CRAF(RBD=3, Dm=1, rafi=4, S259=&apos;u&apos;, S338=&apos;p&apos;, ERKS642=&apos;u&apos;) ._br_RAFi1(raf=4) ._br_RAFi1(raf=2) ._br_RAS(raf=3, G=&apos;T&apos;)" compartment="default" initialAmount="0" hasOnlySubstanceUnits="true" boundaryCondition="false" constant="false"/>
      <species id="__s528" name="ARAF(RBD=None, Dm=1, rafi=2, S214=&apos;u&apos;, S299=&apos;p&apos;, ERK=&apos;u&apos;) ._br_CRAF(RBD=3, Dm=1, rafi=4, S259=&apos;u&apos;, S338=&apos;p&apos;, ERKS642=&apos;u&apos;) ._br_RAFi1(raf=4) ._br_RAFi2(raf=2) ._br_RAS(raf=3, G=&apos;T&apos;)" compartment="default" initialAmount="0" hasOnlySubstanceUnits="true" boundaryCondition="false" constant="false"/>
      <species id="__s529" name="ARAF(RBD=None, Dm=1, rafi=2, S214=&apos;u&apos;, S299=&apos;p&apos;, ERK=&apos;u&apos;) ._br_CRAF(RBD=3, Dm=1, rafi=4, S259=&apos;u&apos;, S338=&apos;p&apos;, ERKS642=&apos;u&apos;) ._br_RAFi1(raf=2) ._br_RAFi2(raf=4) ._br_RAS(raf=3, G=&apos;T&apos;)" compartment="default" initialAmount="0" hasOnlySubstanceUnits="true" boundaryCondition="false" constant="false"/>
      <species id="__s530" name="ARAF(RBD=None, Dm=1, rafi=2, S214=&apos;u&apos;, S299=&apos;p&apos;, ERK=&apos;u&apos;) ._br_CRAF(RBD=3, Dm=1, rafi=4, S259=&apos;u&apos;, S338=&apos;p&apos;, ERKS642=&apos;u&apos;) ._br_RAFi2(raf=4) ._br_RAFi2(raf=2) ._br_RAS(raf=3, G=&apos;T&apos;)" compartment="default" initialAmount="0" hasOnlySubstanceUnits="true" boundaryCondition="false" constant="false"/>
      <species id="__s531" name="ARAF(RBD=None, Dm=1, rafi=2, S214=&apos;u&apos;, S299=&apos;p&apos;, ERK=&apos;u&apos;) ._br_ARAF(RBD=None, Dm=1, rafi=None, S214=&apos;u&apos;, S299=&apos;p&apos;, ERK=&apos;u&apos;) ._br_RAFi1(raf=2)" compartment="default" initialAmount="0" hasOnlySubstanceUnits="true" boundaryCondition="false" constant="false"/>
      <species id="__s532" name="ARAF(RBD=None, Dm=1, rafi=2, S214=&apos;u&apos;, S299=&apos;p&apos;, ERK=&apos;u&apos;) ._br_ARAF(RBD=None, Dm=1, rafi=None, S214=&apos;u&apos;, S299=&apos;p&apos;, ERK=&apos;u&apos;) ._br_RAFi2(raf=2)" compartment="default" initialAmount="0" hasOnlySubstanceUnits="true" boundaryCondition="false" constant="false"/>
      <species id="__s533" name="ARAF(RBD=2, Dm=1, rafi=3, S214=&apos;u&apos;, S299=&apos;p&apos;, ERK=&apos;u&apos;) ._br_ARAF(RBD=None, Dm=1, rafi=4, S214=&apos;u&apos;, S299=&apos;p&apos;, ERK=&apos;u&apos;) ._br_RAFi1(raf=4) ._br_RAFi1(raf=3) ._br_RAS(raf=2, G=&apos;T&apos;)" compartment="default" initialAmount="0" hasOnlySubstanceUnits="true" boundaryCondition="false" constant="false"/>
      <species id="__s534" name="ARAF(RBD=2, Dm=1, rafi=3, S214=&apos;u&apos;, S299=&apos;p&apos;, ERK=&apos;u&apos;) ._br_ARAF(RBD=None, Dm=1, rafi=4, S214=&apos;u&apos;, S299=&apos;p&apos;, ERK=&apos;u&apos;) ._br_RAFi1(raf=4) ._br_RAFi2(raf=3) ._br_RAS(raf=2, G=&apos;T&apos;)" compartment="default" initialAmount="0" hasOnlySubstanceUnits="true" boundaryCondition="false" constant="false"/>
      <species id="__s535" name="ARAF(RBD=2, Dm=1, rafi=3, S214=&apos;u&apos;, S299=&apos;p&apos;, ERK=&apos;u&apos;) ._br_ARAF(RBD=None, Dm=1, rafi=4, S214=&apos;u&apos;, S299=&apos;p&apos;, ERK=&apos;u&apos;) ._br_RAFi1(raf=3) ._br_RAFi2(raf=4) ._br_RAS(raf=2, G=&apos;T&apos;)" compartment="default" initialAmount="0" hasOnlySubstanceUnits="true" boundaryCondition="false" constant="false"/>
      <species id="__s536" name="ARAF(RBD=2, Dm=1, rafi=3, S214=&apos;u&apos;, S299=&apos;p&apos;, ERK=&apos;u&apos;) ._br_ARAF(RBD=None, Dm=1, rafi=4, S214=&apos;u&apos;, S299=&apos;p&apos;, ERK=&apos;u&apos;) ._br_RAFi2(raf=4) ._br_RAFi2(raf=3) ._br_RAS(raf=2, G=&apos;T&apos;)" compartment="default" initialAmount="0" hasOnlySubstanceUnits="true" boundaryCondition="false" constant="false"/>
      <species id="__s537" name="CRAF(RBD=None, Dm=1, rafi=2, S259=&apos;u&apos;, S338=&apos;p&apos;, ERKS642=&apos;u&apos;) ._br_CRAF(RBD=None, Dm=1, rafi=3, S259=&apos;u&apos;, S338=&apos;p&apos;, ERKS642=&apos;u&apos;) ._br_RAFi1(raf=2) ._br_RAFi1(raf=3)" compartment="default" initialAmount="0" hasOnlySubstanceUnits="true" boundaryCondition="false" constant="false"/>
      <species id="__s538" name="CRAF(RBD=None, Dm=1, rafi=2, S259=&apos;u&apos;, S338=&apos;p&apos;, ERKS642=&apos;u&apos;) ._br_CRAF(RBD=None, Dm=1, rafi=3, S259=&apos;u&apos;, S338=&apos;p&apos;, ERKS642=&apos;u&apos;) ._br_RAFi1(raf=2) ._br_RAFi2(raf=3)" compartment="default" initialAmount="0" hasOnlySubstanceUnits="true" boundaryCondition="false" constant="false"/>
      <species id="__s539" name="CRAF(RBD=None, Dm=1, rafi=2, S259=&apos;u&apos;, S338=&apos;p&apos;, ERKS642=&apos;u&apos;) ._br_CRAF(RBD=None, Dm=1, rafi=3, S259=&apos;u&apos;, S338=&apos;p&apos;, ERKS642=&apos;u&apos;) ._br_RAFi2(raf=2) ._br_RAFi2(raf=3)" compartment="default" initialAmount="0" hasOnlySubstanceUnits="true" boundaryCondition="false" constant="false"/>
      <species id="__s540" name="ARAF(RBD=None, Dm=1, rafi=2, S214=&apos;u&apos;, S299=&apos;p&apos;, ERK=&apos;u&apos;) ._br_CRAF(RBD=None, Dm=1, rafi=3, S259=&apos;u&apos;, S338=&apos;p&apos;, ERKS642=&apos;u&apos;) ._br_RAFi1(raf=3) ._br_RAFi1(raf=2)" compartment="default" initialAmount="0" hasOnlySubstanceUnits="true" boundaryCondition="false" constant="false"/>
      <species id="__s541" name="ARAF(RBD=None, Dm=1, rafi=2, S214=&apos;u&apos;, S299=&apos;p&apos;, ERK=&apos;u&apos;) ._br_CRAF(RBD=None, Dm=1, rafi=3, S259=&apos;u&apos;, S338=&apos;p&apos;, ERKS642=&apos;u&apos;) ._br_RAFi1(raf=3) ._br_RAFi2(raf=2)" compartment="default" initialAmount="0" hasOnlySubstanceUnits="true" boundaryCondition="false" constant="false"/>
      <species id="__s542" name="ARAF(RBD=None, Dm=1, rafi=2, S214=&apos;u&apos;, S299=&apos;p&apos;, ERK=&apos;u&apos;) ._br_CRAF(RBD=None, Dm=1, rafi=3, S259=&apos;u&apos;, S338=&apos;p&apos;, ERKS642=&apos;u&apos;) ._br_RAFi1(raf=2) ._br_RAFi2(raf=3)" compartment="default" initialAmount="0" hasOnlySubstanceUnits="true" boundaryCondition="false" constant="false"/>
      <species id="__s543" name="ARAF(RBD=None, Dm=1, rafi=2, S214=&apos;u&apos;, S299=&apos;p&apos;, ERK=&apos;u&apos;) ._br_CRAF(RBD=None, Dm=1, rafi=3, S259=&apos;u&apos;, S338=&apos;p&apos;, ERKS642=&apos;u&apos;) ._br_RAFi2(raf=3) ._br_RAFi2(raf=2)" compartment="default" initialAmount="0" hasOnlySubstanceUnits="true" boundaryCondition="false" constant="false"/>
      <species id="__s544" name="ARAF(RBD=None, Dm=1, rafi=2, S214=&apos;u&apos;, S299=&apos;p&apos;, ERK=&apos;u&apos;) ._br_ARAF(RBD=None, Dm=1, rafi=3, S214=&apos;u&apos;, S299=&apos;p&apos;, ERK=&apos;u&apos;) ._br_RAFi1(raf=2) ._br_RAFi1(raf=3)" compartment="default" initialAmount="0" hasOnlySubstanceUnits="true" boundaryCondition="false" constant="false"/>
      <species id="__s545" name="ARAF(RBD=None, Dm=1, rafi=2, S214=&apos;u&apos;, S299=&apos;p&apos;, ERK=&apos;u&apos;) ._br_ARAF(RBD=None, Dm=1, rafi=3, S214=&apos;u&apos;, S299=&apos;p&apos;, ERK=&apos;u&apos;) ._br_RAFi1(raf=2) ._br_RAFi2(raf=3)" compartment="default" initialAmount="0" hasOnlySubstanceUnits="true" boundaryCondition="false" constant="false"/>
      <species id="__s546" name="ARAF(RBD=None, Dm=1, rafi=2, S214=&apos;u&apos;, S299=&apos;p&apos;, ERK=&apos;u&apos;) ._br_ARAF(RBD=None, Dm=1, rafi=3, S214=&apos;u&apos;, S299=&apos;p&apos;, ERK=&apos;u&apos;) ._br_RAFi2(raf=2) ._br_RAFi2(raf=3)" compartment="default" initialAmount="0" hasOnlySubstanceUnits="true" boundaryCondition="false" constant="false"/>
      <species id="__s547" name="ERK(raf=None, mek=1, mkp3=2, phospho=&apos;p&apos;) ._br_MEK(ph1=None, erk=1, phospho=&apos;pp&apos;) ._br_MKP3(erk=2)" compartment="default" initialAmount="0" hasOnlySubstanceUnits="true" boundaryCondition="false" constant="false"/>
      <species id="__s548" name="ERK(raf=None, mek=1, mkp3=2, phospho=&apos;p&apos;) ._br_MEK(ph1=3, erk=1, phospho=&apos;pp&apos;) ._br_MKP3(erk=2) ._br_Ph1(mek=3)" compartment="default" initialAmount="0" hasOnlySubstanceUnits="true" boundaryCondition="false" constant="false"/>
      <species id="__s549" name="ERK(raf=None, mek=None, mkp3=None, phospho=&apos;pp&apos;)" compartment="default" initialAmount="0" hasOnlySubstanceUnits="true" boundaryCondition="false" constant="false"/>
      <species id="__s550" name="ERK(raf=None, mek=None, mkp3=1, phospho=&apos;pp&apos;) ._br_MKP3(erk=1)" compartment="default" initialAmount="0" hasOnlySubstanceUnits="true" boundaryCondition="false" constant="false"/>
      <species id="__s551" name="BRAF(RBD=None, Dm=1, rafi=None, V600=&apos;WT&apos;, S365=&apos;p&apos;, ERKT753=&apos;u&apos;) ._br_ERK(raf=1, mek=None, mkp3=None, phospho=&apos;pp&apos;)" compartment="default" initialAmount="0" hasOnlySubstanceUnits="true" boundaryCondition="false" constant="false"/>
      <species id="__s552" name="BRAF(RBD=2, Dm=1, rafi=None, V600=&apos;WT&apos;, S365=&apos;p&apos;, ERKT753=&apos;u&apos;) ._br_ERK(raf=1, mek=None, mkp3=None, phospho=&apos;pp&apos;) ._br_RAS(raf=2, G=&apos;T&apos;)" compartment="default" initialAmount="0" hasOnlySubstanceUnits="true" boundaryCondition="false" constant="false"/>
      <species id="__s553" name="BRAF(RBD=None, Dm=1, rafi=None, V600=&apos;WT&apos;, S365=&apos;u&apos;, ERKT753=&apos;u&apos;) ._br_ERK(raf=1, mek=None, mkp3=None, phospho=&apos;pp&apos;)" compartment="default" initialAmount="0" hasOnlySubstanceUnits="true" boundaryCondition="false" constant="false"/>
      <species id="__s554" name="BRAF(RBD=None, Dm=1, rafi=2, V600=&apos;WT&apos;, S365=&apos;p&apos;, ERKT753=&apos;u&apos;) ._br_ERK(raf=1, mek=None, mkp3=None, phospho=&apos;pp&apos;) ._br_RAFi1(raf=2)" compartment="default" initialAmount="0" hasOnlySubstanceUnits="true" boundaryCondition="false" constant="false"/>
      <species id="__s555" name="BRAF(RBD=None, Dm=1, rafi=2, V600=&apos;WT&apos;, S365=&apos;p&apos;, ERKT753=&apos;u&apos;) ._br_ERK(raf=1, mek=None, mkp3=None, phospho=&apos;pp&apos;) ._br_RAFi2(raf=2)" compartment="default" initialAmount="0" hasOnlySubstanceUnits="true" boundaryCondition="false" constant="false"/>
      <species id="__s556" name="BRAF(RBD=2, Dm=1, rafi=None, V600=&apos;WT&apos;, S365=&apos;u&apos;, ERKT753=&apos;u&apos;) ._br_ERK(raf=1, mek=None, mkp3=None, phospho=&apos;pp&apos;) ._br_RAS(raf=2, G=&apos;T&apos;)" compartment="default" initialAmount="0" hasOnlySubstanceUnits="true" boundaryCondition="false" constant="false"/>
      <species id="__s557" name="BRAF(RBD=2, Dm=1, rafi=3, V600=&apos;WT&apos;, S365=&apos;p&apos;, ERKT753=&apos;u&apos;) ._br_ERK(raf=1, mek=None, mkp3=None, phospho=&apos;pp&apos;) ._br_RAFi1(raf=3) ._br_RAS(raf=2, G=&apos;T&apos;)" compartment="default" initialAmount="0" hasOnlySubstanceUnits="true" boundaryCondition="false" constant="false"/>
      <species id="__s558" name="BRAF(RBD=2, Dm=1, rafi=3, V600=&apos;WT&apos;, S365=&apos;p&apos;, ERKT753=&apos;u&apos;) ._br_ERK(raf=1, mek=None, mkp3=None, phospho=&apos;pp&apos;) ._br_RAFi2(raf=3) ._br_RAS(raf=2, G=&apos;T&apos;)" compartment="default" initialAmount="0" hasOnlySubstanceUnits="true" boundaryCondition="false" constant="false"/>
      <species id="__s559" name="BRAF(RBD=None, Dm=1, rafi=2, V600=&apos;WT&apos;, S365=&apos;u&apos;, ERKT753=&apos;u&apos;) ._br_ERK(raf=1, mek=None, mkp3=None, phospho=&apos;pp&apos;) ._br_RAFi1(raf=2)" compartment="default" initialAmount="0" hasOnlySubstanceUnits="true" boundaryCondition="false" constant="false"/>
      <species id="__s560" name="BRAF(RBD=None, Dm=1, rafi=2, V600=&apos;WT&apos;, S365=&apos;u&apos;, ERKT753=&apos;u&apos;) ._br_ERK(raf=1, mek=None, mkp3=None, phospho=&apos;pp&apos;) ._br_RAFi2(raf=2)" compartment="default" initialAmount="0" hasOnlySubstanceUnits="true" boundaryCondition="false" constant="false"/>
      <species id="__s561" name="BRAF(RBD=2, Dm=1, rafi=3, V600=&apos;WT&apos;, S365=&apos;u&apos;, ERKT753=&apos;u&apos;) ._br_ERK(raf=1, mek=None, mkp3=None, phospho=&apos;pp&apos;) ._br_RAFi1(raf=3) ._br_RAS(raf=2, G=&apos;T&apos;)" compartment="default" initialAmount="0" hasOnlySubstanceUnits="true" boundaryCondition="false" constant="false"/>
      <species id="__s562" name="BRAF(RBD=2, Dm=1, rafi=3, V600=&apos;WT&apos;, S365=&apos;u&apos;, ERKT753=&apos;u&apos;) ._br_ERK(raf=1, mek=None, mkp3=None, phospho=&apos;pp&apos;) ._br_RAFi2(raf=3) ._br_RAS(raf=2, G=&apos;T&apos;)" compartment="default" initialAmount="0" hasOnlySubstanceUnits="true" boundaryCondition="false" constant="false"/>
      <species id="__s563" name="CRAF(RBD=None, Dm=1, rafi=None, S259=&apos;p&apos;, S338=&apos;u&apos;, ERKS642=&apos;u&apos;) ._br_ERK(raf=1, mek=None, mkp3=None, phospho=&apos;pp&apos;)" compartment="default" initialAmount="0" hasOnlySubstanceUnits="true" boundaryCondition="false" constant="false"/>
      <species id="__s564" name="CRAF(RBD=2, Dm=1, rafi=None, S259=&apos;p&apos;, S338=&apos;u&apos;, ERKS642=&apos;u&apos;) ._br_ERK(raf=1, mek=None, mkp3=None, phospho=&apos;pp&apos;) ._br_RAS(raf=2, G=&apos;T&apos;)" compartment="default" initialAmount="0" hasOnlySubstanceUnits="true" boundaryCondition="false" constant="false"/>
      <species id="__s565" name="CRAF(RBD=None, Dm=1, rafi=None, S259=&apos;u&apos;, S338=&apos;u&apos;, ERKS642=&apos;u&apos;) ._br_ERK(raf=1, mek=None, mkp3=None, phospho=&apos;pp&apos;)" compartment="default" initialAmount="0" hasOnlySubstanceUnits="true" boundaryCondition="false" constant="false"/>
      <species id="__s566" name="CRAF(RBD=None, Dm=1, rafi=2, S259=&apos;p&apos;, S338=&apos;u&apos;, ERKS642=&apos;u&apos;) ._br_ERK(raf=1, mek=None, mkp3=None, phospho=&apos;pp&apos;) ._br_RAFi1(raf=2)" compartment="default" initialAmount="0" hasOnlySubstanceUnits="true" boundaryCondition="false" constant="false"/>
      <species id="__s567" name="CRAF(RBD=None, Dm=1, rafi=2, S259=&apos;p&apos;, S338=&apos;u&apos;, ERKS642=&apos;u&apos;) ._br_ERK(raf=1, mek=None, mkp3=None, phospho=&apos;pp&apos;) ._br_RAFi2(raf=2)" compartment="default" initialAmount="0" hasOnlySubstanceUnits="true" boundaryCondition="false" constant="false"/>
      <species id="__s568" name="CRAF(RBD=2, Dm=1, rafi=None, S259=&apos;u&apos;, S338=&apos;u&apos;, ERKS642=&apos;u&apos;) ._br_ERK(raf=1, mek=None, mkp3=None, phospho=&apos;pp&apos;) ._br_RAS(raf=2, G=&apos;T&apos;)" compartment="default" initialAmount="0" hasOnlySubstanceUnits="true" boundaryCondition="false" constant="false"/>
      <species id="__s569" name="CRAF(RBD=2, Dm=1, rafi=3, S259=&apos;p&apos;, S338=&apos;u&apos;, ERKS642=&apos;u&apos;) ._br_ERK(raf=1, mek=None, mkp3=None, phospho=&apos;pp&apos;) ._br_RAFi1(raf=3) ._br_RAS(raf=2, G=&apos;T&apos;)" compartment="default" initialAmount="0" hasOnlySubstanceUnits="true" boundaryCondition="false" constant="false"/>
      <species id="__s570" name="CRAF(RBD=2, Dm=1, rafi=3, S259=&apos;p&apos;, S338=&apos;u&apos;, ERKS642=&apos;u&apos;) ._br_ERK(raf=1, mek=None, mkp3=None, phospho=&apos;pp&apos;) ._br_RAFi2(raf=3) ._br_RAS(raf=2, G=&apos;T&apos;)" compartment="default" initialAmount="0" hasOnlySubstanceUnits="true" boundaryCondition="false" constant="false"/>
      <species id="__s571" name="CRAF(RBD=None, Dm=1, rafi=2, S259=&apos;u&apos;, S338=&apos;u&apos;, ERKS642=&apos;u&apos;) ._br_ERK(raf=1, mek=None, mkp3=None, phospho=&apos;pp&apos;) ._br_RAFi1(raf=2)" compartment="default" initialAmount="0" hasOnlySubstanceUnits="true" boundaryCondition="false" constant="false"/>
      <species id="__s572" name="CRAF(RBD=None, Dm=1, rafi=2, S259=&apos;u&apos;, S338=&apos;u&apos;, ERKS642=&apos;u&apos;) ._br_ERK(raf=1, mek=None, mkp3=None, phospho=&apos;pp&apos;) ._br_RAFi2(raf=2)" compartment="default" initialAmount="0" hasOnlySubstanceUnits="true" boundaryCondition="false" constant="false"/>
      <species id="__s573" name="CRAF(RBD=2, Dm=1, rafi=3, S259=&apos;u&apos;, S338=&apos;u&apos;, ERKS642=&apos;u&apos;) ._br_ERK(raf=1, mek=None, mkp3=None, phospho=&apos;pp&apos;) ._br_RAFi1(raf=3) ._br_RAS(raf=2, G=&apos;T&apos;)" compartment="default" initialAmount="0" hasOnlySubstanceUnits="true" boundaryCondition="false" constant="false"/>
      <species id="__s574" name="CRAF(RBD=2, Dm=1, rafi=3, S259=&apos;u&apos;, S338=&apos;u&apos;, ERKS642=&apos;u&apos;) ._br_ERK(raf=1, mek=None, mkp3=None, phospho=&apos;pp&apos;) ._br_RAFi2(raf=3) ._br_RAS(raf=2, G=&apos;T&apos;)" compartment="default" initialAmount="0" hasOnlySubstanceUnits="true" boundaryCondition="false" constant="false"/>
      <species id="__s575" name="CRAF(RBD=2, Dm=1, rafi=None, S259=&apos;u&apos;, S338=&apos;p&apos;, ERKS642=&apos;u&apos;) ._br_ERK(raf=1, mek=None, mkp3=None, phospho=&apos;pp&apos;) ._br_RAS(raf=2, G=&apos;T&apos;)" compartment="default" initialAmount="0" hasOnlySubstanceUnits="true" boundaryCondition="false" constant="false"/>
      <species id="__s576" name="CRAF(RBD=None, Dm=1, rafi=None, S259=&apos;u&apos;, S338=&apos;p&apos;, ERKS642=&apos;u&apos;) ._br_ERK(raf=1, mek=None, mkp3=None, phospho=&apos;pp&apos;)" compartment="default" initialAmount="0" hasOnlySubstanceUnits="true" boundaryCondition="false" constant="false"/>
      <species id="__s577" name="CRAF(RBD=2, Dm=1, rafi=None, S259=&apos;p&apos;, S338=&apos;p&apos;, ERKS642=&apos;u&apos;) ._br_ERK(raf=1, mek=None, mkp3=None, phospho=&apos;pp&apos;) ._br_RAS(raf=2, G=&apos;T&apos;)" compartment="default" initialAmount="0" hasOnlySubstanceUnits="true" boundaryCondition="false" constant="false"/>
      <species id="__s578" name="CRAF(RBD=2, Dm=1, rafi=3, S259=&apos;u&apos;, S338=&apos;p&apos;, ERKS642=&apos;u&apos;) ._br_ERK(raf=1, mek=None, mkp3=None, phospho=&apos;pp&apos;) ._br_RAFi1(raf=3) ._br_RAS(raf=2, G=&apos;T&apos;)" compartment="default" initialAmount="0" hasOnlySubstanceUnits="true" boundaryCondition="false" constant="false"/>
      <species id="__s579" name="CRAF(RBD=2, Dm=1, rafi=3, S259=&apos;u&apos;, S338=&apos;p&apos;, ERKS642=&apos;u&apos;) ._br_ERK(raf=1, mek=None, mkp3=None, phospho=&apos;pp&apos;) ._br_RAFi2(raf=3) ._br_RAS(raf=2, G=&apos;T&apos;)" compartment="default" initialAmount="0" hasOnlySubstanceUnits="true" boundaryCondition="false" constant="false"/>
      <species id="__s580" name="CRAF(RBD=None, Dm=1, rafi=None, S259=&apos;p&apos;, S338=&apos;p&apos;, ERKS642=&apos;u&apos;) ._br_ERK(raf=1, mek=None, mkp3=None, phospho=&apos;pp&apos;)" compartment="default" initialAmount="0" hasOnlySubstanceUnits="true" boundaryCondition="false" constant="false"/>
      <species id="__s581" name="CRAF(RBD=None, Dm=1, rafi=2, S259=&apos;u&apos;, S338=&apos;p&apos;, ERKS642=&apos;u&apos;) ._br_ERK(raf=1, mek=None, mkp3=None, phospho=&apos;pp&apos;) ._br_RAFi1(raf=2)" compartment="default" initialAmount="0" hasOnlySubstanceUnits="true" boundaryCondition="false" constant="false"/>
      <species id="__s582" name="CRAF(RBD=None, Dm=1, rafi=2, S259=&apos;u&apos;, S338=&apos;p&apos;, ERKS642=&apos;u&apos;) ._br_ERK(raf=1, mek=None, mkp3=None, phospho=&apos;pp&apos;) ._br_RAFi2(raf=2)" compartment="default" initialAmount="0" hasOnlySubstanceUnits="true" boundaryCondition="false" constant="false"/>
      <species id="__s583" name="CRAF(RBD=2, Dm=1, rafi=3, S259=&apos;p&apos;, S338=&apos;p&apos;, ERKS642=&apos;u&apos;) ._br_ERK(raf=1, mek=None, mkp3=None, phospho=&apos;pp&apos;) ._br_RAFi1(raf=3) ._br_RAS(raf=2, G=&apos;T&apos;)" compartment="default" initialAmount="0" hasOnlySubstanceUnits="true" boundaryCondition="false" constant="false"/>
      <species id="__s584" name="CRAF(RBD=2, Dm=1, rafi=3, S259=&apos;p&apos;, S338=&apos;p&apos;, ERKS642=&apos;u&apos;) ._br_ERK(raf=1, mek=None, mkp3=None, phospho=&apos;pp&apos;) ._br_RAFi2(raf=3) ._br_RAS(raf=2, G=&apos;T&apos;)" compartment="default" initialAmount="0" hasOnlySubstanceUnits="true" boundaryCondition="false" constant="false"/>
      <species id="__s585" name="CRAF(RBD=None, Dm=1, rafi=2, S259=&apos;p&apos;, S338=&apos;p&apos;, ERKS642=&apos;u&apos;) ._br_ERK(raf=1, mek=None, mkp3=None, phospho=&apos;pp&apos;) ._br_RAFi1(raf=2)" compartment="default" initialAmount="0" hasOnlySubstanceUnits="true" boundaryCondition="false" constant="false"/>
      <species id="__s586" name="CRAF(RBD=None, Dm=1, rafi=2, S259=&apos;p&apos;, S338=&apos;p&apos;, ERKS642=&apos;u&apos;) ._br_ERK(raf=1, mek=None, mkp3=None, phospho=&apos;pp&apos;) ._br_RAFi2(raf=2)" compartment="default" initialAmount="0" hasOnlySubstanceUnits="true" boundaryCondition="false" constant="false"/>
      <species id="__s587" name="ARAF(RBD=None, Dm=1, rafi=None, S214=&apos;p&apos;, S299=&apos;u&apos;, ERK=&apos;u&apos;) ._br_ERK(raf=1, mek=None, mkp3=None, phospho=&apos;pp&apos;)" compartment="default" initialAmount="0" hasOnlySubstanceUnits="true" boundaryCondition="false" constant="false"/>
      <species id="__s588" name="ARAF(RBD=2, Dm=1, rafi=None, S214=&apos;p&apos;, S299=&apos;u&apos;, ERK=&apos;u&apos;) ._br_ERK(raf=1, mek=None, mkp3=None, phospho=&apos;pp&apos;) ._br_RAS(raf=2, G=&apos;T&apos;)" compartment="default" initialAmount="0" hasOnlySubstanceUnits="true" boundaryCondition="false" constant="false"/>
      <species id="__s589" name="ARAF(RBD=None, Dm=1, rafi=None, S214=&apos;u&apos;, S299=&apos;u&apos;, ERK=&apos;u&apos;) ._br_ERK(raf=1, mek=None, mkp3=None, phospho=&apos;pp&apos;)" compartment="default" initialAmount="0" hasOnlySubstanceUnits="true" boundaryCondition="false" constant="false"/>
      <species id="__s590" name="ARAF(RBD=None, Dm=1, rafi=2, S214=&apos;p&apos;, S299=&apos;u&apos;, ERK=&apos;u&apos;) ._br_ERK(raf=1, mek=None, mkp3=None, phospho=&apos;pp&apos;) ._br_RAFi1(raf=2)" compartment="default" initialAmount="0" hasOnlySubstanceUnits="true" boundaryCondition="false" constant="false"/>
      <species id="__s591" name="ARAF(RBD=None, Dm=1, rafi=2, S214=&apos;p&apos;, S299=&apos;u&apos;, ERK=&apos;u&apos;) ._br_ERK(raf=1, mek=None, mkp3=None, phospho=&apos;pp&apos;) ._br_RAFi2(raf=2)" compartment="default" initialAmount="0" hasOnlySubstanceUnits="true" boundaryCondition="false" constant="false"/>
      <species id="__s592" name="ARAF(RBD=2, Dm=1, rafi=None, S214=&apos;u&apos;, S299=&apos;u&apos;, ERK=&apos;u&apos;) ._br_ERK(raf=1, mek=None, mkp3=None, phospho=&apos;pp&apos;) ._br_RAS(raf=2, G=&apos;T&apos;)" compartment="default" initialAmount="0" hasOnlySubstanceUnits="true" boundaryCondition="false" constant="false"/>
      <species id="__s593" name="ARAF(RBD=2, Dm=1, rafi=3, S214=&apos;p&apos;, S299=&apos;u&apos;, ERK=&apos;u&apos;) ._br_ERK(raf=1, mek=None, mkp3=None, phospho=&apos;pp&apos;) ._br_RAFi1(raf=3) ._br_RAS(raf=2, G=&apos;T&apos;)" compartment="default" initialAmount="0" hasOnlySubstanceUnits="true" boundaryCondition="false" constant="false"/>
      <species id="__s594" name="ARAF(RBD=2, Dm=1, rafi=3, S214=&apos;p&apos;, S299=&apos;u&apos;, ERK=&apos;u&apos;) ._br_ERK(raf=1, mek=None, mkp3=None, phospho=&apos;pp&apos;) ._br_RAFi2(raf=3) ._br_RAS(raf=2, G=&apos;T&apos;)" compartment="default" initialAmount="0" hasOnlySubstanceUnits="true" boundaryCondition="false" constant="false"/>
      <species id="__s595" name="ARAF(RBD=None, Dm=1, rafi=2, S214=&apos;u&apos;, S299=&apos;u&apos;, ERK=&apos;u&apos;) ._br_ERK(raf=1, mek=None, mkp3=None, phospho=&apos;pp&apos;) ._br_RAFi1(raf=2)" compartment="default" initialAmount="0" hasOnlySubstanceUnits="true" boundaryCondition="false" constant="false"/>
      <species id="__s596" name="ARAF(RBD=None, Dm=1, rafi=2, S214=&apos;u&apos;, S299=&apos;u&apos;, ERK=&apos;u&apos;) ._br_ERK(raf=1, mek=None, mkp3=None, phospho=&apos;pp&apos;) ._br_RAFi2(raf=2)" compartment="default" initialAmount="0" hasOnlySubstanceUnits="true" boundaryCondition="false" constant="false"/>
      <species id="__s597" name="ARAF(RBD=2, Dm=1, rafi=3, S214=&apos;u&apos;, S299=&apos;u&apos;, ERK=&apos;u&apos;) ._br_ERK(raf=1, mek=None, mkp3=None, phospho=&apos;pp&apos;) ._br_RAFi1(raf=3) ._br_RAS(raf=2, G=&apos;T&apos;)" compartment="default" initialAmount="0" hasOnlySubstanceUnits="true" boundaryCondition="false" constant="false"/>
      <species id="__s598" name="ARAF(RBD=2, Dm=1, rafi=3, S214=&apos;u&apos;, S299=&apos;u&apos;, ERK=&apos;u&apos;) ._br_ERK(raf=1, mek=None, mkp3=None, phospho=&apos;pp&apos;) ._br_RAFi2(raf=3) ._br_RAS(raf=2, G=&apos;T&apos;)" compartment="default" initialAmount="0" hasOnlySubstanceUnits="true" boundaryCondition="false" constant="false"/>
      <species id="__s599" name="ARAF(RBD=2, Dm=1, rafi=None, S214=&apos;u&apos;, S299=&apos;p&apos;, ERK=&apos;u&apos;) ._br_ERK(raf=1, mek=None, mkp3=None, phospho=&apos;pp&apos;) ._br_RAS(raf=2, G=&apos;T&apos;)" compartment="default" initialAmount="0" hasOnlySubstanceUnits="true" boundaryCondition="false" constant="false"/>
      <species id="__s600" name="ARAF(RBD=None, Dm=1, rafi=None, S214=&apos;u&apos;, S299=&apos;p&apos;, ERK=&apos;u&apos;) ._br_ERK(raf=1, mek=None, mkp3=None, phospho=&apos;pp&apos;)" compartment="default" initialAmount="0" hasOnlySubstanceUnits="true" boundaryCondition="false" constant="false"/>
      <species id="__s601" name="ARAF(RBD=2, Dm=1, rafi=None, S214=&apos;p&apos;, S299=&apos;p&apos;, ERK=&apos;u&apos;) ._br_ERK(raf=1, mek=None, mkp3=None, phospho=&apos;pp&apos;) ._br_RAS(raf=2, G=&apos;T&apos;)" compartment="default" initialAmount="0" hasOnlySubstanceUnits="true" boundaryCondition="false" constant="false"/>
      <species id="__s602" name="ARAF(RBD=2, Dm=1, rafi=3, S214=&apos;u&apos;, S299=&apos;p&apos;, ERK=&apos;u&apos;) ._br_ERK(raf=1, mek=None, mkp3=None, phospho=&apos;pp&apos;) ._br_RAFi1(raf=3) ._br_RAS(raf=2, G=&apos;T&apos;)" compartment="default" initialAmount="0" hasOnlySubstanceUnits="true" boundaryCondition="false" constant="false"/>
      <species id="__s603" name="ARAF(RBD=2, Dm=1, rafi=3, S214=&apos;u&apos;, S299=&apos;p&apos;, ERK=&apos;u&apos;) ._br_ERK(raf=1, mek=None, mkp3=None, phospho=&apos;pp&apos;) ._br_RAFi2(raf=3) ._br_RAS(raf=2, G=&apos;T&apos;)" compartment="default" initialAmount="0" hasOnlySubstanceUnits="true" boundaryCondition="false" constant="false"/>
      <species id="__s604" name="ARAF(RBD=None, Dm=1, rafi=None, S214=&apos;p&apos;, S299=&apos;p&apos;, ERK=&apos;u&apos;) ._br_ERK(raf=1, mek=None, mkp3=None, phospho=&apos;pp&apos;)" compartment="default" initialAmount="0" hasOnlySubstanceUnits="true" boundaryCondition="false" constant="false"/>
      <species id="__s605" name="ARAF(RBD=None, Dm=1, rafi=2, S214=&apos;u&apos;, S299=&apos;p&apos;, ERK=&apos;u&apos;) ._br_ERK(raf=1, mek=None, mkp3=None, phospho=&apos;pp&apos;) ._br_RAFi1(raf=2)" compartment="default" initialAmount="0" hasOnlySubstanceUnits="true" boundaryCondition="false" constant="false"/>
      <species id="__s606" name="ARAF(RBD=None, Dm=1, rafi=2, S214=&apos;u&apos;, S299=&apos;p&apos;, ERK=&apos;u&apos;) ._br_ERK(raf=1, mek=None, mkp3=None, phospho=&apos;pp&apos;) ._br_RAFi2(raf=2)" compartment="default" initialAmount="0" hasOnlySubstanceUnits="true" boundaryCondition="false" constant="false"/>
      <species id="__s607" name="ARAF(RBD=2, Dm=1, rafi=3, S214=&apos;p&apos;, S299=&apos;p&apos;, ERK=&apos;u&apos;) ._br_ERK(raf=1, mek=None, mkp3=None, phospho=&apos;pp&apos;) ._br_RAFi1(raf=3) ._br_RAS(raf=2, G=&apos;T&apos;)" compartment="default" initialAmount="0" hasOnlySubstanceUnits="true" boundaryCondition="false" constant="false"/>
      <species id="__s608" name="ARAF(RBD=2, Dm=1, rafi=3, S214=&apos;p&apos;, S299=&apos;p&apos;, ERK=&apos;u&apos;) ._br_ERK(raf=1, mek=None, mkp3=None, phospho=&apos;pp&apos;) ._br_RAFi2(raf=3) ._br_RAS(raf=2, G=&apos;T&apos;)" compartment="default" initialAmount="0" hasOnlySubstanceUnits="true" boundaryCondition="false" constant="false"/>
      <species id="__s609" name="ARAF(RBD=None, Dm=1, rafi=2, S214=&apos;p&apos;, S299=&apos;p&apos;, ERK=&apos;u&apos;) ._br_ERK(raf=1, mek=None, mkp3=None, phospho=&apos;pp&apos;) ._br_RAFi1(raf=2)" compartment="default" initialAmount="0" hasOnlySubstanceUnits="true" boundaryCondition="false" constant="false"/>
      <species id="__s610" name="ARAF(RBD=None, Dm=1, rafi=2, S214=&apos;p&apos;, S299=&apos;p&apos;, ERK=&apos;u&apos;) ._br_ERK(raf=1, mek=None, mkp3=None, phospho=&apos;pp&apos;) ._br_RAFi2(raf=2)" compartment="default" initialAmount="0" hasOnlySubstanceUnits="true" boundaryCondition="false" constant="false"/>
      <species id="__s611" name="BRAF(RBD=None, Dm=1, rafi=None, V600=&apos;WT&apos;, S365=&apos;p&apos;, ERKT753=&apos;u&apos;) ._br_ERK(raf=1, mek=None, mkp3=2, phospho=&apos;pp&apos;) ._br_MKP3(erk=2)" compartment="default" initialAmount="0" hasOnlySubstanceUnits="true" boundaryCondition="false" constant="false"/>
      <species id="__s612" name="BRAF(RBD=2, Dm=1, rafi=None, V600=&apos;WT&apos;, S365=&apos;p&apos;, ERKT753=&apos;u&apos;) ._br_ERK(raf=1, mek=None, mkp3=3, phospho=&apos;pp&apos;) ._br_MKP3(erk=3) ._br_RAS(raf=2, G=&apos;T&apos;)" compartment="default" initialAmount="0" hasOnlySubstanceUnits="true" boundaryCondition="false" constant="false"/>
      <species id="__s613" name="BRAF(RBD=None, Dm=1, rafi=None, V600=&apos;WT&apos;, S365=&apos;u&apos;, ERKT753=&apos;u&apos;) ._br_ERK(raf=1, mek=None, mkp3=2, phospho=&apos;pp&apos;) ._br_MKP3(erk=2)" compartment="default" initialAmount="0" hasOnlySubstanceUnits="true" boundaryCondition="false" constant="false"/>
      <species id="__s614" name="BRAF(RBD=None, Dm=1, rafi=2, V600=&apos;WT&apos;, S365=&apos;p&apos;, ERKT753=&apos;u&apos;) ._br_ERK(raf=1, mek=None, mkp3=3, phospho=&apos;pp&apos;) ._br_MKP3(erk=3) ._br_RAFi1(raf=2)" compartment="default" initialAmount="0" hasOnlySubstanceUnits="true" boundaryCondition="false" constant="false"/>
      <species id="__s615" name="BRAF(RBD=None, Dm=1, rafi=2, V600=&apos;WT&apos;, S365=&apos;p&apos;, ERKT753=&apos;u&apos;) ._br_ERK(raf=1, mek=None, mkp3=3, phospho=&apos;pp&apos;) ._br_MKP3(erk=3) ._br_RAFi2(raf=2)" compartment="default" initialAmount="0" hasOnlySubstanceUnits="true" boundaryCondition="false" constant="false"/>
      <species id="__s616" name="BRAF(RBD=2, Dm=1, rafi=None, V600=&apos;WT&apos;, S365=&apos;u&apos;, ERKT753=&apos;u&apos;) ._br_ERK(raf=1, mek=None, mkp3=3, phospho=&apos;pp&apos;) ._br_MKP3(erk=3) ._br_RAS(raf=2, G=&apos;T&apos;)" compartment="default" initialAmount="0" hasOnlySubstanceUnits="true" boundaryCondition="false" constant="false"/>
      <species id="__s617" name="BRAF(RBD=2, Dm=1, rafi=3, V600=&apos;WT&apos;, S365=&apos;p&apos;, ERKT753=&apos;u&apos;) ._br_ERK(raf=1, mek=None, mkp3=4, phospho=&apos;pp&apos;) ._br_MKP3(erk=4) ._br_RAFi1(raf=3) ._br_RAS(raf=2, G=&apos;T&apos;)" compartment="default" initialAmount="0" hasOnlySubstanceUnits="true" boundaryCondition="false" constant="false"/>
      <species id="__s618" name="BRAF(RBD=2, Dm=1, rafi=3, V600=&apos;WT&apos;, S365=&apos;p&apos;, ERKT753=&apos;u&apos;) ._br_ERK(raf=1, mek=None, mkp3=4, phospho=&apos;pp&apos;) ._br_MKP3(erk=4) ._br_RAFi2(raf=3) ._br_RAS(raf=2, G=&apos;T&apos;)" compartment="default" initialAmount="0" hasOnlySubstanceUnits="true" boundaryCondition="false" constant="false"/>
      <species id="__s619" name="BRAF(RBD=None, Dm=1, rafi=2, V600=&apos;WT&apos;, S365=&apos;u&apos;, ERKT753=&apos;u&apos;) ._br_ERK(raf=1, mek=None, mkp3=3, phospho=&apos;pp&apos;) ._br_MKP3(erk=3) ._br_RAFi1(raf=2)" compartment="default" initialAmount="0" hasOnlySubstanceUnits="true" boundaryCondition="false" constant="false"/>
      <species id="__s620" name="BRAF(RBD=None, Dm=1, rafi=2, V600=&apos;WT&apos;, S365=&apos;u&apos;, ERKT753=&apos;u&apos;) ._br_ERK(raf=1, mek=None, mkp3=3, phospho=&apos;pp&apos;) ._br_MKP3(erk=3) ._br_RAFi2(raf=2)" compartment="default" initialAmount="0" hasOnlySubstanceUnits="true" boundaryCondition="false" constant="false"/>
      <species id="__s621" name="BRAF(RBD=2, Dm=1, rafi=3, V600=&apos;WT&apos;, S365=&apos;u&apos;, ERKT753=&apos;u&apos;) ._br_ERK(raf=1, mek=None, mkp3=4, phospho=&apos;pp&apos;) ._br_MKP3(erk=4) ._br_RAFi1(raf=3) ._br_RAS(raf=2, G=&apos;T&apos;)" compartment="default" initialAmount="0" hasOnlySubstanceUnits="true" boundaryCondition="false" constant="false"/>
      <species id="__s622" name="BRAF(RBD=2, Dm=1, rafi=3, V600=&apos;WT&apos;, S365=&apos;u&apos;, ERKT753=&apos;u&apos;) ._br_ERK(raf=1, mek=None, mkp3=4, phospho=&apos;pp&apos;) ._br_MKP3(erk=4) ._br_RAFi2(raf=3) ._br_RAS(raf=2, G=&apos;T&apos;)" compartment="default" initialAmount="0" hasOnlySubstanceUnits="true" boundaryCondition="false" constant="false"/>
      <species id="__s623" name="BRAF(RBD=None, Dm=None, rafi=None, V600=&apos;WT&apos;, S365=&apos;p&apos;, ERKT753=&apos;p&apos;)" compartment="default" initialAmount="0" hasOnlySubstanceUnits="true" boundaryCondition="false" constant="false"/>
      <species id="__s624" name="BRAF(RBD=1, Dm=None, rafi=None, V600=&apos;WT&apos;, S365=&apos;p&apos;, ERKT753=&apos;p&apos;) ._br_RAS(raf=1, G=&apos;T&apos;)" compartment="default" initialAmount="0" hasOnlySubstanceUnits="true" boundaryCondition="false" constant="false"/>
      <species id="__s625" name="BRAF(RBD=None, Dm=None, rafi=None, V600=&apos;WT&apos;, S365=&apos;u&apos;, ERKT753=&apos;p&apos;)" compartment="default" initialAmount="0" hasOnlySubstanceUnits="true" boundaryCondition="false" constant="false"/>
      <species id="__s626" name="BRAF(RBD=None, Dm=None, rafi=1, V600=&apos;WT&apos;, S365=&apos;p&apos;, ERKT753=&apos;p&apos;) ._br_RAFi1(raf=1)" compartment="default" initialAmount="0" hasOnlySubstanceUnits="true" boundaryCondition="false" constant="false"/>
      <species id="__s627" name="BRAF(RBD=None, Dm=None, rafi=1, V600=&apos;WT&apos;, S365=&apos;p&apos;, ERKT753=&apos;p&apos;) ._br_RAFi2(raf=1)" compartment="default" initialAmount="0" hasOnlySubstanceUnits="true" boundaryCondition="false" constant="false"/>
      <species id="__s628" name="BRAF(RBD=1, Dm=None, rafi=None, V600=&apos;WT&apos;, S365=&apos;u&apos;, ERKT753=&apos;p&apos;) ._br_RAS(raf=1, G=&apos;T&apos;)" compartment="default" initialAmount="0" hasOnlySubstanceUnits="true" boundaryCondition="false" constant="false"/>
      <species id="__s629" name="BRAF(RBD=1, Dm=None, rafi=2, V600=&apos;WT&apos;, S365=&apos;p&apos;, ERKT753=&apos;p&apos;) ._br_RAFi1(raf=2) ._br_RAS(raf=1, G=&apos;T&apos;)" compartment="default" initialAmount="0" hasOnlySubstanceUnits="true" boundaryCondition="false" constant="false"/>
      <species id="__s630" name="BRAF(RBD=1, Dm=None, rafi=2, V600=&apos;WT&apos;, S365=&apos;p&apos;, ERKT753=&apos;p&apos;) ._br_RAFi2(raf=2) ._br_RAS(raf=1, G=&apos;T&apos;)" compartment="default" initialAmount="0" hasOnlySubstanceUnits="true" boundaryCondition="false" constant="false"/>
      <species id="__s631" name="BRAF(RBD=None, Dm=None, rafi=1, V600=&apos;WT&apos;, S365=&apos;u&apos;, ERKT753=&apos;p&apos;) ._br_RAFi1(raf=1)" compartment="default" initialAmount="0" hasOnlySubstanceUnits="true" boundaryCondition="false" constant="false"/>
      <species id="__s632" name="BRAF(RBD=None, Dm=None, rafi=1, V600=&apos;WT&apos;, S365=&apos;u&apos;, ERKT753=&apos;p&apos;) ._br_RAFi2(raf=1)" compartment="default" initialAmount="0" hasOnlySubstanceUnits="true" boundaryCondition="false" constant="false"/>
      <species id="__s633" name="BRAF(RBD=1, Dm=None, rafi=2, V600=&apos;WT&apos;, S365=&apos;u&apos;, ERKT753=&apos;p&apos;) ._br_RAFi1(raf=2) ._br_RAS(raf=1, G=&apos;T&apos;)" compartment="default" initialAmount="0" hasOnlySubstanceUnits="true" boundaryCondition="false" constant="false"/>
      <species id="__s634" name="BRAF(RBD=1, Dm=None, rafi=2, V600=&apos;WT&apos;, S365=&apos;u&apos;, ERKT753=&apos;p&apos;) ._br_RAFi2(raf=2) ._br_RAS(raf=1, G=&apos;T&apos;)" compartment="default" initialAmount="0" hasOnlySubstanceUnits="true" boundaryCondition="false" constant="false"/>
      <species id="__s635" name="CRAF(RBD=None, Dm=1, rafi=None, S259=&apos;p&apos;, S338=&apos;u&apos;, ERKS642=&apos;u&apos;) ._br_ERK(raf=1, mek=None, mkp3=2, phospho=&apos;pp&apos;) ._br_MKP3(erk=2)" compartment="default" initialAmount="0" hasOnlySubstanceUnits="true" boundaryCondition="false" constant="false"/>
      <species id="__s636" name="CRAF(RBD=2, Dm=1, rafi=None, S259=&apos;p&apos;, S338=&apos;u&apos;, ERKS642=&apos;u&apos;) ._br_ERK(raf=1, mek=None, mkp3=3, phospho=&apos;pp&apos;) ._br_MKP3(erk=3) ._br_RAS(raf=2, G=&apos;T&apos;)" compartment="default" initialAmount="0" hasOnlySubstanceUnits="true" boundaryCondition="false" constant="false"/>
      <species id="__s637" name="CRAF(RBD=None, Dm=1, rafi=None, S259=&apos;u&apos;, S338=&apos;u&apos;, ERKS642=&apos;u&apos;) ._br_ERK(raf=1, mek=None, mkp3=2, phospho=&apos;pp&apos;) ._br_MKP3(erk=2)" compartment="default" initialAmount="0" hasOnlySubstanceUnits="true" boundaryCondition="false" constant="false"/>
      <species id="__s638" name="CRAF(RBD=None, Dm=1, rafi=2, S259=&apos;p&apos;, S338=&apos;u&apos;, ERKS642=&apos;u&apos;) ._br_ERK(raf=1, mek=None, mkp3=3, phospho=&apos;pp&apos;) ._br_MKP3(erk=3) ._br_RAFi1(raf=2)" compartment="default" initialAmount="0" hasOnlySubstanceUnits="true" boundaryCondition="false" constant="false"/>
      <species id="__s639" name="CRAF(RBD=None, Dm=1, rafi=2, S259=&apos;p&apos;, S338=&apos;u&apos;, ERKS642=&apos;u&apos;) ._br_ERK(raf=1, mek=None, mkp3=3, phospho=&apos;pp&apos;) ._br_MKP3(erk=3) ._br_RAFi2(raf=2)" compartment="default" initialAmount="0" hasOnlySubstanceUnits="true" boundaryCondition="false" constant="false"/>
      <species id="__s640" name="CRAF(RBD=2, Dm=1, rafi=None, S259=&apos;u&apos;, S338=&apos;u&apos;, ERKS642=&apos;u&apos;) ._br_ERK(raf=1, mek=None, mkp3=3, phospho=&apos;pp&apos;) ._br_MKP3(erk=3) ._br_RAS(raf=2, G=&apos;T&apos;)" compartment="default" initialAmount="0" hasOnlySubstanceUnits="true" boundaryCondition="false" constant="false"/>
      <species id="__s641" name="CRAF(RBD=2, Dm=1, rafi=3, S259=&apos;p&apos;, S338=&apos;u&apos;, ERKS642=&apos;u&apos;) ._br_ERK(raf=1, mek=None, mkp3=4, phospho=&apos;pp&apos;) ._br_MKP3(erk=4) ._br_RAFi1(raf=3) ._br_RAS(raf=2, G=&apos;T&apos;)" compartment="default" initialAmount="0" hasOnlySubstanceUnits="true" boundaryCondition="false" constant="false"/>
      <species id="__s642" name="CRAF(RBD=2, Dm=1, rafi=3, S259=&apos;p&apos;, S338=&apos;u&apos;, ERKS642=&apos;u&apos;) ._br_ERK(raf=1, mek=None, mkp3=4, phospho=&apos;pp&apos;) ._br_MKP3(erk=4) ._br_RAFi2(raf=3) ._br_RAS(raf=2, G=&apos;T&apos;)" compartment="default" initialAmount="0" hasOnlySubstanceUnits="true" boundaryCondition="false" constant="false"/>
      <species id="__s643" name="CRAF(RBD=None, Dm=1, rafi=2, S259=&apos;u&apos;, S338=&apos;u&apos;, ERKS642=&apos;u&apos;) ._br_ERK(raf=1, mek=None, mkp3=3, phospho=&apos;pp&apos;) ._br_MKP3(erk=3) ._br_RAFi1(raf=2)" compartment="default" initialAmount="0" hasOnlySubstanceUnits="true" boundaryCondition="false" constant="false"/>
      <species id="__s644" name="CRAF(RBD=None, Dm=1, rafi=2, S259=&apos;u&apos;, S338=&apos;u&apos;, ERKS642=&apos;u&apos;) ._br_ERK(raf=1, mek=None, mkp3=3, phospho=&apos;pp&apos;) ._br_MKP3(erk=3) ._br_RAFi2(raf=2)" compartment="default" initialAmount="0" hasOnlySubstanceUnits="true" boundaryCondition="false" constant="false"/>
      <species id="__s645" name="CRAF(RBD=2, Dm=1, rafi=3, S259=&apos;u&apos;, S338=&apos;u&apos;, ERKS642=&apos;u&apos;) ._br_ERK(raf=1, mek=None, mkp3=4, phospho=&apos;pp&apos;) ._br_MKP3(erk=4) ._br_RAFi1(raf=3) ._br_RAS(raf=2, G=&apos;T&apos;)" compartment="default" initialAmount="0" hasOnlySubstanceUnits="true" boundaryCondition="false" constant="false"/>
      <species id="__s646" name="CRAF(RBD=2, Dm=1, rafi=3, S259=&apos;u&apos;, S338=&apos;u&apos;, ERKS642=&apos;u&apos;) ._br_ERK(raf=1, mek=None, mkp3=4, phospho=&apos;pp&apos;) ._br_MKP3(erk=4) ._br_RAFi2(raf=3) ._br_RAS(raf=2, G=&apos;T&apos;)" compartment="default" initialAmount="0" hasOnlySubstanceUnits="true" boundaryCondition="false" constant="false"/>
      <species id="__s647" name="CRAF(RBD=2, Dm=1, rafi=None, S259=&apos;u&apos;, S338=&apos;p&apos;, ERKS642=&apos;u&apos;) ._br_ERK(raf=1, mek=None, mkp3=3, phospho=&apos;pp&apos;) ._br_MKP3(erk=3) ._br_RAS(raf=2, G=&apos;T&apos;)" compartment="default" initialAmount="0" hasOnlySubstanceUnits="true" boundaryCondition="false" constant="false"/>
      <species id="__s648" name="CRAF(RBD=None, Dm=1, rafi=None, S259=&apos;u&apos;, S338=&apos;p&apos;, ERKS642=&apos;u&apos;) ._br_ERK(raf=1, mek=None, mkp3=2, phospho=&apos;pp&apos;) ._br_MKP3(erk=2)" compartment="default" initialAmount="0" hasOnlySubstanceUnits="true" boundaryCondition="false" constant="false"/>
      <species id="__s649" name="CRAF(RBD=2, Dm=1, rafi=None, S259=&apos;p&apos;, S338=&apos;p&apos;, ERKS642=&apos;u&apos;) ._br_ERK(raf=1, mek=None, mkp3=3, phospho=&apos;pp&apos;) ._br_MKP3(erk=3) ._br_RAS(raf=2, G=&apos;T&apos;)" compartment="default" initialAmount="0" hasOnlySubstanceUnits="true" boundaryCondition="false" constant="false"/>
      <species id="__s650" name="CRAF(RBD=2, Dm=1, rafi=3, S259=&apos;u&apos;, S338=&apos;p&apos;, ERKS642=&apos;u&apos;) ._br_ERK(raf=1, mek=None, mkp3=4, phospho=&apos;pp&apos;) ._br_MKP3(erk=4) ._br_RAFi1(raf=3) ._br_RAS(raf=2, G=&apos;T&apos;)" compartment="default" initialAmount="0" hasOnlySubstanceUnits="true" boundaryCondition="false" constant="false"/>
      <species id="__s651" name="CRAF(RBD=2, Dm=1, rafi=3, S259=&apos;u&apos;, S338=&apos;p&apos;, ERKS642=&apos;u&apos;) ._br_ERK(raf=1, mek=None, mkp3=4, phospho=&apos;pp&apos;) ._br_MKP3(erk=4) ._br_RAFi2(raf=3) ._br_RAS(raf=2, G=&apos;T&apos;)" compartment="default" initialAmount="0" hasOnlySubstanceUnits="true" boundaryCondition="false" constant="false"/>
      <species id="__s652" name="CRAF(RBD=None, Dm=1, rafi=None, S259=&apos;p&apos;, S338=&apos;p&apos;, ERKS642=&apos;u&apos;) ._br_ERK(raf=1, mek=None, mkp3=2, phospho=&apos;pp&apos;) ._br_MKP3(erk=2)" compartment="default" initialAmount="0" hasOnlySubstanceUnits="true" boundaryCondition="false" constant="false"/>
      <species id="__s653" name="CRAF(RBD=None, Dm=1, rafi=2, S259=&apos;u&apos;, S338=&apos;p&apos;, ERKS642=&apos;u&apos;) ._br_ERK(raf=1, mek=None, mkp3=3, phospho=&apos;pp&apos;) ._br_MKP3(erk=3) ._br_RAFi1(raf=2)" compartment="default" initialAmount="0" hasOnlySubstanceUnits="true" boundaryCondition="false" constant="false"/>
      <species id="__s654" name="CRAF(RBD=None, Dm=1, rafi=2, S259=&apos;u&apos;, S338=&apos;p&apos;, ERKS642=&apos;u&apos;) ._br_ERK(raf=1, mek=None, mkp3=3, phospho=&apos;pp&apos;) ._br_MKP3(erk=3) ._br_RAFi2(raf=2)" compartment="default" initialAmount="0" hasOnlySubstanceUnits="true" boundaryCondition="false" constant="false"/>
      <species id="__s655" name="CRAF(RBD=2, Dm=1, rafi=3, S259=&apos;p&apos;, S338=&apos;p&apos;, ERKS642=&apos;u&apos;) ._br_ERK(raf=1, mek=None, mkp3=4, phospho=&apos;pp&apos;) ._br_MKP3(erk=4) ._br_RAFi1(raf=3) ._br_RAS(raf=2, G=&apos;T&apos;)" compartment="default" initialAmount="0" hasOnlySubstanceUnits="true" boundaryCondition="false" constant="false"/>
      <species id="__s656" name="CRAF(RBD=2, Dm=1, rafi=3, S259=&apos;p&apos;, S338=&apos;p&apos;, ERKS642=&apos;u&apos;) ._br_ERK(raf=1, mek=None, mkp3=4, phospho=&apos;pp&apos;) ._br_MKP3(erk=4) ._br_RAFi2(raf=3) ._br_RAS(raf=2, G=&apos;T&apos;)" compartment="default" initialAmount="0" hasOnlySubstanceUnits="true" boundaryCondition="false" constant="false"/>
      <species id="__s657" name="CRAF(RBD=None, Dm=1, rafi=2, S259=&apos;p&apos;, S338=&apos;p&apos;, ERKS642=&apos;u&apos;) ._br_ERK(raf=1, mek=None, mkp3=3, phospho=&apos;pp&apos;) ._br_MKP3(erk=3) ._br_RAFi1(raf=2)" compartment="default" initialAmount="0" hasOnlySubstanceUnits="true" boundaryCondition="false" constant="false"/>
      <species id="__s658" name="CRAF(RBD=None, Dm=1, rafi=2, S259=&apos;p&apos;, S338=&apos;p&apos;, ERKS642=&apos;u&apos;) ._br_ERK(raf=1, mek=None, mkp3=3, phospho=&apos;pp&apos;) ._br_MKP3(erk=3) ._br_RAFi2(raf=2)" compartment="default" initialAmount="0" hasOnlySubstanceUnits="true" boundaryCondition="false" constant="false"/>
      <species id="__s659" name="CRAF(RBD=None, Dm=None, rafi=None, S259=&apos;p&apos;, S338=&apos;u&apos;, ERKS642=&apos;p&apos;)" compartment="default" initialAmount="0" hasOnlySubstanceUnits="true" boundaryCondition="false" constant="false"/>
      <species id="__s660" name="CRAF(RBD=1, Dm=None, rafi=None, S259=&apos;p&apos;, S338=&apos;u&apos;, ERKS642=&apos;p&apos;) ._br_RAS(raf=1, G=&apos;T&apos;)" compartment="default" initialAmount="0" hasOnlySubstanceUnits="true" boundaryCondition="false" constant="false"/>
      <species id="__s661" name="CRAF(RBD=None, Dm=None, rafi=None, S259=&apos;u&apos;, S338=&apos;u&apos;, ERKS642=&apos;p&apos;)" compartment="default" initialAmount="0" hasOnlySubstanceUnits="true" boundaryCondition="false" constant="false"/>
      <species id="__s662" name="CRAF(RBD=None, Dm=None, rafi=1, S259=&apos;p&apos;, S338=&apos;u&apos;, ERKS642=&apos;p&apos;) ._br_RAFi1(raf=1)" compartment="default" initialAmount="0" hasOnlySubstanceUnits="true" boundaryCondition="false" constant="false"/>
      <species id="__s663" name="CRAF(RBD=None, Dm=None, rafi=1, S259=&apos;p&apos;, S338=&apos;u&apos;, ERKS642=&apos;p&apos;) ._br_RAFi2(raf=1)" compartment="default" initialAmount="0" hasOnlySubstanceUnits="true" boundaryCondition="false" constant="false"/>
      <species id="__s664" name="CRAF(RBD=1, Dm=None, rafi=None, S259=&apos;u&apos;, S338=&apos;u&apos;, ERKS642=&apos;p&apos;) ._br_RAS(raf=1, G=&apos;T&apos;)" compartment="default" initialAmount="0" hasOnlySubstanceUnits="true" boundaryCondition="false" constant="false"/>
      <species id="__s665" name="CRAF(RBD=1, Dm=None, rafi=2, S259=&apos;p&apos;, S338=&apos;u&apos;, ERKS642=&apos;p&apos;) ._br_RAFi1(raf=2) ._br_RAS(raf=1, G=&apos;T&apos;)" compartment="default" initialAmount="0" hasOnlySubstanceUnits="true" boundaryCondition="false" constant="false"/>
      <species id="__s666" name="CRAF(RBD=1, Dm=None, rafi=2, S259=&apos;p&apos;, S338=&apos;u&apos;, ERKS642=&apos;p&apos;) ._br_RAFi2(raf=2) ._br_RAS(raf=1, G=&apos;T&apos;)" compartment="default" initialAmount="0" hasOnlySubstanceUnits="true" boundaryCondition="false" constant="false"/>
      <species id="__s667" name="CRAF(RBD=None, Dm=None, rafi=1, S259=&apos;u&apos;, S338=&apos;u&apos;, ERKS642=&apos;p&apos;) ._br_RAFi1(raf=1)" compartment="default" initialAmount="0" hasOnlySubstanceUnits="true" boundaryCondition="false" constant="false"/>
      <species id="__s668" name="CRAF(RBD=None, Dm=None, rafi=1, S259=&apos;u&apos;, S338=&apos;u&apos;, ERKS642=&apos;p&apos;) ._br_RAFi2(raf=1)" compartment="default" initialAmount="0" hasOnlySubstanceUnits="true" boundaryCondition="false" constant="false"/>
      <species id="__s669" name="CRAF(RBD=1, Dm=None, rafi=2, S259=&apos;u&apos;, S338=&apos;u&apos;, ERKS642=&apos;p&apos;) ._br_RAFi1(raf=2) ._br_RAS(raf=1, G=&apos;T&apos;)" compartment="default" initialAmount="0" hasOnlySubstanceUnits="true" boundaryCondition="false" constant="false"/>
      <species id="__s670" name="CRAF(RBD=1, Dm=None, rafi=2, S259=&apos;u&apos;, S338=&apos;u&apos;, ERKS642=&apos;p&apos;) ._br_RAFi2(raf=2) ._br_RAS(raf=1, G=&apos;T&apos;)" compartment="default" initialAmount="0" hasOnlySubstanceUnits="true" boundaryCondition="false" constant="false"/>
      <species id="__s671" name="CRAF(RBD=1, Dm=None, rafi=None, S259=&apos;u&apos;, S338=&apos;p&apos;, ERKS642=&apos;p&apos;) ._br_RAS(raf=1, G=&apos;T&apos;)" compartment="default" initialAmount="0" hasOnlySubstanceUnits="true" boundaryCondition="false" constant="false"/>
      <species id="__s672" name="CRAF(RBD=None, Dm=None, rafi=None, S259=&apos;u&apos;, S338=&apos;p&apos;, ERKS642=&apos;p&apos;)" compartment="default" initialAmount="0" hasOnlySubstanceUnits="true" boundaryCondition="false" constant="false"/>
      <species id="__s673" name="CRAF(RBD=1, Dm=None, rafi=None, S259=&apos;p&apos;, S338=&apos;p&apos;, ERKS642=&apos;p&apos;) ._br_RAS(raf=1, G=&apos;T&apos;)" compartment="default" initialAmount="0" hasOnlySubstanceUnits="true" boundaryCondition="false" constant="false"/>
      <species id="__s674" name="CRAF(RBD=1, Dm=None, rafi=2, S259=&apos;u&apos;, S338=&apos;p&apos;, ERKS642=&apos;p&apos;) ._br_RAFi1(raf=2) ._br_RAS(raf=1, G=&apos;T&apos;)" compartment="default" initialAmount="0" hasOnlySubstanceUnits="true" boundaryCondition="false" constant="false"/>
      <species id="__s675" name="CRAF(RBD=1, Dm=None, rafi=2, S259=&apos;u&apos;, S338=&apos;p&apos;, ERKS642=&apos;p&apos;) ._br_RAFi2(raf=2) ._br_RAS(raf=1, G=&apos;T&apos;)" compartment="default" initialAmount="0" hasOnlySubstanceUnits="true" boundaryCondition="false" constant="false"/>
      <species id="__s676" name="CRAF(RBD=None, Dm=None, rafi=None, S259=&apos;p&apos;, S338=&apos;p&apos;, ERKS642=&apos;p&apos;)" compartment="default" initialAmount="0" hasOnlySubstanceUnits="true" boundaryCondition="false" constant="false"/>
      <species id="__s677" name="CRAF(RBD=None, Dm=None, rafi=1, S259=&apos;u&apos;, S338=&apos;p&apos;, ERKS642=&apos;p&apos;) ._br_RAFi1(raf=1)" compartment="default" initialAmount="0" hasOnlySubstanceUnits="true" boundaryCondition="false" constant="false"/>
      <species id="__s678" name="CRAF(RBD=None, Dm=None, rafi=1, S259=&apos;u&apos;, S338=&apos;p&apos;, ERKS642=&apos;p&apos;) ._br_RAFi2(raf=1)" compartment="default" initialAmount="0" hasOnlySubstanceUnits="true" boundaryCondition="false" constant="false"/>
      <species id="__s679" name="CRAF(RBD=1, Dm=None, rafi=2, S259=&apos;p&apos;, S338=&apos;p&apos;, ERKS642=&apos;p&apos;) ._br_RAFi1(raf=2) ._br_RAS(raf=1, G=&apos;T&apos;)" compartment="default" initialAmount="0" hasOnlySubstanceUnits="true" boundaryCondition="false" constant="false"/>
      <species id="__s680" name="CRAF(RBD=1, Dm=None, rafi=2, S259=&apos;p&apos;, S338=&apos;p&apos;, ERKS642=&apos;p&apos;) ._br_RAFi2(raf=2) ._br_RAS(raf=1, G=&apos;T&apos;)" compartment="default" initialAmount="0" hasOnlySubstanceUnits="true" boundaryCondition="false" constant="false"/>
      <species id="__s681" name="CRAF(RBD=None, Dm=None, rafi=1, S259=&apos;p&apos;, S338=&apos;p&apos;, ERKS642=&apos;p&apos;) ._br_RAFi1(raf=1)" compartment="default" initialAmount="0" hasOnlySubstanceUnits="true" boundaryCondition="false" constant="false"/>
      <species id="__s682" name="CRAF(RBD=None, Dm=None, rafi=1, S259=&apos;p&apos;, S338=&apos;p&apos;, ERKS642=&apos;p&apos;) ._br_RAFi2(raf=1)" compartment="default" initialAmount="0" hasOnlySubstanceUnits="true" boundaryCondition="false" constant="false"/>
      <species id="__s683" name="ARAF(RBD=None, Dm=1, rafi=None, S214=&apos;p&apos;, S299=&apos;u&apos;, ERK=&apos;u&apos;) ._br_ERK(raf=1, mek=None, mkp3=2, phospho=&apos;pp&apos;) ._br_MKP3(erk=2)" compartment="default" initialAmount="0" hasOnlySubstanceUnits="true" boundaryCondition="false" constant="false"/>
      <species id="__s684" name="ARAF(RBD=2, Dm=1, rafi=None, S214=&apos;p&apos;, S299=&apos;u&apos;, ERK=&apos;u&apos;) ._br_ERK(raf=1, mek=None, mkp3=3, phospho=&apos;pp&apos;) ._br_MKP3(erk=3) ._br_RAS(raf=2, G=&apos;T&apos;)" compartment="default" initialAmount="0" hasOnlySubstanceUnits="true" boundaryCondition="false" constant="false"/>
      <species id="__s685" name="ARAF(RBD=None, Dm=1, rafi=None, S214=&apos;u&apos;, S299=&apos;u&apos;, ERK=&apos;u&apos;) ._br_ERK(raf=1, mek=None, mkp3=2, phospho=&apos;pp&apos;) ._br_MKP3(erk=2)" compartment="default" initialAmount="0" hasOnlySubstanceUnits="true" boundaryCondition="false" constant="false"/>
      <species id="__s686" name="ARAF(RBD=None, Dm=1, rafi=2, S214=&apos;p&apos;, S299=&apos;u&apos;, ERK=&apos;u&apos;) ._br_ERK(raf=1, mek=None, mkp3=3, phospho=&apos;pp&apos;) ._br_MKP3(erk=3) ._br_RAFi1(raf=2)" compartment="default" initialAmount="0" hasOnlySubstanceUnits="true" boundaryCondition="false" constant="false"/>
      <species id="__s687" name="ARAF(RBD=None, Dm=1, rafi=2, S214=&apos;p&apos;, S299=&apos;u&apos;, ERK=&apos;u&apos;) ._br_ERK(raf=1, mek=None, mkp3=3, phospho=&apos;pp&apos;) ._br_MKP3(erk=3) ._br_RAFi2(raf=2)" compartment="default" initialAmount="0" hasOnlySubstanceUnits="true" boundaryCondition="false" constant="false"/>
      <species id="__s688" name="ARAF(RBD=2, Dm=1, rafi=None, S214=&apos;u&apos;, S299=&apos;u&apos;, ERK=&apos;u&apos;) ._br_ERK(raf=1, mek=None, mkp3=3, phospho=&apos;pp&apos;) ._br_MKP3(erk=3) ._br_RAS(raf=2, G=&apos;T&apos;)" compartment="default" initialAmount="0" hasOnlySubstanceUnits="true" boundaryCondition="false" constant="false"/>
      <species id="__s689" name="ARAF(RBD=2, Dm=1, rafi=3, S214=&apos;p&apos;, S299=&apos;u&apos;, ERK=&apos;u&apos;) ._br_ERK(raf=1, mek=None, mkp3=4, phospho=&apos;pp&apos;) ._br_MKP3(erk=4) ._br_RAFi1(raf=3) ._br_RAS(raf=2, G=&apos;T&apos;)" compartment="default" initialAmount="0" hasOnlySubstanceUnits="true" boundaryCondition="false" constant="false"/>
      <species id="__s690" name="ARAF(RBD=2, Dm=1, rafi=3, S214=&apos;p&apos;, S299=&apos;u&apos;, ERK=&apos;u&apos;) ._br_ERK(raf=1, mek=None, mkp3=4, phospho=&apos;pp&apos;) ._br_MKP3(erk=4) ._br_RAFi2(raf=3) ._br_RAS(raf=2, G=&apos;T&apos;)" compartment="default" initialAmount="0" hasOnlySubstanceUnits="true" boundaryCondition="false" constant="false"/>
      <species id="__s691" name="ARAF(RBD=None, Dm=1, rafi=2, S214=&apos;u&apos;, S299=&apos;u&apos;, ERK=&apos;u&apos;) ._br_ERK(raf=1, mek=None, mkp3=3, phospho=&apos;pp&apos;) ._br_MKP3(erk=3) ._br_RAFi1(raf=2)" compartment="default" initialAmount="0" hasOnlySubstanceUnits="true" boundaryCondition="false" constant="false"/>
      <species id="__s692" name="ARAF(RBD=None, Dm=1, rafi=2, S214=&apos;u&apos;, S299=&apos;u&apos;, ERK=&apos;u&apos;) ._br_ERK(raf=1, mek=None, mkp3=3, phospho=&apos;pp&apos;) ._br_MKP3(erk=3) ._br_RAFi2(raf=2)" compartment="default" initialAmount="0" hasOnlySubstanceUnits="true" boundaryCondition="false" constant="false"/>
      <species id="__s693" name="ARAF(RBD=2, Dm=1, rafi=3, S214=&apos;u&apos;, S299=&apos;u&apos;, ERK=&apos;u&apos;) ._br_ERK(raf=1, mek=None, mkp3=4, phospho=&apos;pp&apos;) ._br_MKP3(erk=4) ._br_RAFi1(raf=3) ._br_RAS(raf=2, G=&apos;T&apos;)" compartment="default" initialAmount="0" hasOnlySubstanceUnits="true" boundaryCondition="false" constant="false"/>
      <species id="__s694" name="ARAF(RBD=2, Dm=1, rafi=3, S214=&apos;u&apos;, S299=&apos;u&apos;, ERK=&apos;u&apos;) ._br_ERK(raf=1, mek=None, mkp3=4, phospho=&apos;pp&apos;) ._br_MKP3(erk=4) ._br_RAFi2(raf=3) ._br_RAS(raf=2, G=&apos;T&apos;)" compartment="default" initialAmount="0" hasOnlySubstanceUnits="true" boundaryCondition="false" constant="false"/>
      <species id="__s695" name="ARAF(RBD=2, Dm=1, rafi=None, S214=&apos;u&apos;, S299=&apos;p&apos;, ERK=&apos;u&apos;) ._br_ERK(raf=1, mek=None, mkp3=3, phospho=&apos;pp&apos;) ._br_MKP3(erk=3) ._br_RAS(raf=2, G=&apos;T&apos;)" compartment="default" initialAmount="0" hasOnlySubstanceUnits="true" boundaryCondition="false" constant="false"/>
      <species id="__s696" name="ARAF(RBD=None, Dm=1, rafi=None, S214=&apos;u&apos;, S299=&apos;p&apos;, ERK=&apos;u&apos;) ._br_ERK(raf=1, mek=None, mkp3=2, phospho=&apos;pp&apos;) ._br_MKP3(erk=2)" compartment="default" initialAmount="0" hasOnlySubstanceUnits="true" boundaryCondition="false" constant="false"/>
      <species id="__s697" name="ARAF(RBD=2, Dm=1, rafi=None, S214=&apos;p&apos;, S299=&apos;p&apos;, ERK=&apos;u&apos;) ._br_ERK(raf=1, mek=None, mkp3=3, phospho=&apos;pp&apos;) ._br_MKP3(erk=3) ._br_RAS(raf=2, G=&apos;T&apos;)" compartment="default" initialAmount="0" hasOnlySubstanceUnits="true" boundaryCondition="false" constant="false"/>
      <species id="__s698" name="ARAF(RBD=2, Dm=1, rafi=3, S214=&apos;u&apos;, S299=&apos;p&apos;, ERK=&apos;u&apos;) ._br_ERK(raf=1, mek=None, mkp3=4, phospho=&apos;pp&apos;) ._br_MKP3(erk=4) ._br_RAFi1(raf=3) ._br_RAS(raf=2, G=&apos;T&apos;)" compartment="default" initialAmount="0" hasOnlySubstanceUnits="true" boundaryCondition="false" constant="false"/>
      <species id="__s699" name="ARAF(RBD=2, Dm=1, rafi=3, S214=&apos;u&apos;, S299=&apos;p&apos;, ERK=&apos;u&apos;) ._br_ERK(raf=1, mek=None, mkp3=4, phospho=&apos;pp&apos;) ._br_MKP3(erk=4) ._br_RAFi2(raf=3) ._br_RAS(raf=2, G=&apos;T&apos;)" compartment="default" initialAmount="0" hasOnlySubstanceUnits="true" boundaryCondition="false" constant="false"/>
      <species id="__s700" name="ARAF(RBD=None, Dm=1, rafi=None, S214=&apos;p&apos;, S299=&apos;p&apos;, ERK=&apos;u&apos;) ._br_ERK(raf=1, mek=None, mkp3=2, phospho=&apos;pp&apos;) ._br_MKP3(erk=2)" compartment="default" initialAmount="0" hasOnlySubstanceUnits="true" boundaryCondition="false" constant="false"/>
      <species id="__s701" name="ARAF(RBD=None, Dm=1, rafi=2, S214=&apos;u&apos;, S299=&apos;p&apos;, ERK=&apos;u&apos;) ._br_ERK(raf=1, mek=None, mkp3=3, phospho=&apos;pp&apos;) ._br_MKP3(erk=3) ._br_RAFi1(raf=2)" compartment="default" initialAmount="0" hasOnlySubstanceUnits="true" boundaryCondition="false" constant="false"/>
      <species id="__s702" name="ARAF(RBD=None, Dm=1, rafi=2, S214=&apos;u&apos;, S299=&apos;p&apos;, ERK=&apos;u&apos;) ._br_ERK(raf=1, mek=None, mkp3=3, phospho=&apos;pp&apos;) ._br_MKP3(erk=3) ._br_RAFi2(raf=2)" compartment="default" initialAmount="0" hasOnlySubstanceUnits="true" boundaryCondition="false" constant="false"/>
      <species id="__s703" name="ARAF(RBD=2, Dm=1, rafi=3, S214=&apos;p&apos;, S299=&apos;p&apos;, ERK=&apos;u&apos;) ._br_ERK(raf=1, mek=None, mkp3=4, phospho=&apos;pp&apos;) ._br_MKP3(erk=4) ._br_RAFi1(raf=3) ._br_RAS(raf=2, G=&apos;T&apos;)" compartment="default" initialAmount="0" hasOnlySubstanceUnits="true" boundaryCondition="false" constant="false"/>
      <species id="__s704" name="ARAF(RBD=2, Dm=1, rafi=3, S214=&apos;p&apos;, S299=&apos;p&apos;, ERK=&apos;u&apos;) ._br_ERK(raf=1, mek=None, mkp3=4, phospho=&apos;pp&apos;) ._br_MKP3(erk=4) ._br_RAFi2(raf=3) ._br_RAS(raf=2, G=&apos;T&apos;)" compartment="default" initialAmount="0" hasOnlySubstanceUnits="true" boundaryCondition="false" constant="false"/>
      <species id="__s705" name="ARAF(RBD=None, Dm=1, rafi=2, S214=&apos;p&apos;, S299=&apos;p&apos;, ERK=&apos;u&apos;) ._br_ERK(raf=1, mek=None, mkp3=3, phospho=&apos;pp&apos;) ._br_MKP3(erk=3) ._br_RAFi1(raf=2)" compartment="default" initialAmount="0" hasOnlySubstanceUnits="true" boundaryCondition="false" constant="false"/>
      <species id="__s706" name="ARAF(RBD=None, Dm=1, rafi=2, S214=&apos;p&apos;, S299=&apos;p&apos;, ERK=&apos;u&apos;) ._br_ERK(raf=1, mek=None, mkp3=3, phospho=&apos;pp&apos;) ._br_MKP3(erk=3) ._br_RAFi2(raf=2)" compartment="default" initialAmount="0" hasOnlySubstanceUnits="true" boundaryCondition="false" constant="false"/>
      <species id="__s707" name="ARAF(RBD=None, Dm=1, rafi=None, S214=&apos;p&apos;, S299=&apos;u&apos;, ERK=&apos;p&apos;) ._br_ERK(raf=1, mek=None, mkp3=None, phospho=&apos;pp&apos;)" compartment="default" initialAmount="0" hasOnlySubstanceUnits="true" boundaryCondition="false" constant="false"/>
      <species id="__s708" name="ARAF(RBD=2, Dm=1, rafi=None, S214=&apos;p&apos;, S299=&apos;u&apos;, ERK=&apos;p&apos;) ._br_ERK(raf=1, mek=None, mkp3=None, phospho=&apos;pp&apos;) ._br_RAS(raf=2, G=&apos;T&apos;)" compartment="default" initialAmount="0" hasOnlySubstanceUnits="true" boundaryCondition="false" constant="false"/>
      <species id="__s709" name="ARAF(RBD=None, Dm=1, rafi=None, S214=&apos;u&apos;, S299=&apos;u&apos;, ERK=&apos;p&apos;) ._br_ERK(raf=1, mek=None, mkp3=None, phospho=&apos;pp&apos;)" compartment="default" initialAmount="0" hasOnlySubstanceUnits="true" boundaryCondition="false" constant="false"/>
      <species id="__s710" name="ARAF(RBD=None, Dm=1, rafi=2, S214=&apos;p&apos;, S299=&apos;u&apos;, ERK=&apos;p&apos;) ._br_ERK(raf=1, mek=None, mkp3=None, phospho=&apos;pp&apos;) ._br_RAFi1(raf=2)" compartment="default" initialAmount="0" hasOnlySubstanceUnits="true" boundaryCondition="false" constant="false"/>
      <species id="__s711" name="ARAF(RBD=None, Dm=1, rafi=2, S214=&apos;p&apos;, S299=&apos;u&apos;, ERK=&apos;p&apos;) ._br_ERK(raf=1, mek=None, mkp3=None, phospho=&apos;pp&apos;) ._br_RAFi2(raf=2)" compartment="default" initialAmount="0" hasOnlySubstanceUnits="true" boundaryCondition="false" constant="false"/>
      <species id="__s712" name="ARAF(RBD=2, Dm=1, rafi=None, S214=&apos;u&apos;, S299=&apos;u&apos;, ERK=&apos;p&apos;) ._br_ERK(raf=1, mek=None, mkp3=None, phospho=&apos;pp&apos;) ._br_RAS(raf=2, G=&apos;T&apos;)" compartment="default" initialAmount="0" hasOnlySubstanceUnits="true" boundaryCondition="false" constant="false"/>
      <species id="__s713" name="ARAF(RBD=2, Dm=1, rafi=3, S214=&apos;p&apos;, S299=&apos;u&apos;, ERK=&apos;p&apos;) ._br_ERK(raf=1, mek=None, mkp3=None, phospho=&apos;pp&apos;) ._br_RAFi1(raf=3) ._br_RAS(raf=2, G=&apos;T&apos;)" compartment="default" initialAmount="0" hasOnlySubstanceUnits="true" boundaryCondition="false" constant="false"/>
      <species id="__s714" name="ARAF(RBD=2, Dm=1, rafi=3, S214=&apos;p&apos;, S299=&apos;u&apos;, ERK=&apos;p&apos;) ._br_ERK(raf=1, mek=None, mkp3=None, phospho=&apos;pp&apos;) ._br_RAFi2(raf=3) ._br_RAS(raf=2, G=&apos;T&apos;)" compartment="default" initialAmount="0" hasOnlySubstanceUnits="true" boundaryCondition="false" constant="false"/>
      <species id="__s715" name="ARAF(RBD=None, Dm=1, rafi=2, S214=&apos;u&apos;, S299=&apos;u&apos;, ERK=&apos;p&apos;) ._br_ERK(raf=1, mek=None, mkp3=None, phospho=&apos;pp&apos;) ._br_RAFi1(raf=2)" compartment="default" initialAmount="0" hasOnlySubstanceUnits="true" boundaryCondition="false" constant="false"/>
      <species id="__s716" name="ARAF(RBD=None, Dm=1, rafi=2, S214=&apos;u&apos;, S299=&apos;u&apos;, ERK=&apos;p&apos;) ._br_ERK(raf=1, mek=None, mkp3=None, phospho=&apos;pp&apos;) ._br_RAFi2(raf=2)" compartment="default" initialAmount="0" hasOnlySubstanceUnits="true" boundaryCondition="false" constant="false"/>
      <species id="__s717" name="ARAF(RBD=2, Dm=1, rafi=3, S214=&apos;u&apos;, S299=&apos;u&apos;, ERK=&apos;p&apos;) ._br_ERK(raf=1, mek=None, mkp3=None, phospho=&apos;pp&apos;) ._br_RAFi1(raf=3) ._br_RAS(raf=2, G=&apos;T&apos;)" compartment="default" initialAmount="0" hasOnlySubstanceUnits="true" boundaryCondition="false" constant="false"/>
      <species id="__s718" name="ARAF(RBD=2, Dm=1, rafi=3, S214=&apos;u&apos;, S299=&apos;u&apos;, ERK=&apos;p&apos;) ._br_ERK(raf=1, mek=None, mkp3=None, phospho=&apos;pp&apos;) ._br_RAFi2(raf=3) ._br_RAS(raf=2, G=&apos;T&apos;)" compartment="default" initialAmount="0" hasOnlySubstanceUnits="true" boundaryCondition="false" constant="false"/>
      <species id="__s719" name="ARAF(RBD=2, Dm=1, rafi=None, S214=&apos;u&apos;, S299=&apos;p&apos;, ERK=&apos;p&apos;) ._br_ERK(raf=1, mek=None, mkp3=None, phospho=&apos;pp&apos;) ._br_RAS(raf=2, G=&apos;T&apos;)" compartment="default" initialAmount="0" hasOnlySubstanceUnits="true" boundaryCondition="false" constant="false"/>
      <species id="__s720" name="ARAF(RBD=None, Dm=1, rafi=None, S214=&apos;u&apos;, S299=&apos;p&apos;, ERK=&apos;p&apos;) ._br_ERK(raf=1, mek=None, mkp3=None, phospho=&apos;pp&apos;)" compartment="default" initialAmount="0" hasOnlySubstanceUnits="true" boundaryCondition="false" constant="false"/>
      <species id="__s721" name="ARAF(RBD=2, Dm=1, rafi=None, S214=&apos;p&apos;, S299=&apos;p&apos;, ERK=&apos;p&apos;) ._br_ERK(raf=1, mek=None, mkp3=None, phospho=&apos;pp&apos;) ._br_RAS(raf=2, G=&apos;T&apos;)" compartment="default" initialAmount="0" hasOnlySubstanceUnits="true" boundaryCondition="false" constant="false"/>
      <species id="__s722" name="ARAF(RBD=2, Dm=1, rafi=3, S214=&apos;u&apos;, S299=&apos;p&apos;, ERK=&apos;p&apos;) ._br_ERK(raf=1, mek=None, mkp3=None, phospho=&apos;pp&apos;) ._br_RAFi1(raf=3) ._br_RAS(raf=2, G=&apos;T&apos;)" compartment="default" initialAmount="0" hasOnlySubstanceUnits="true" boundaryCondition="false" constant="false"/>
      <species id="__s723" name="ARAF(RBD=2, Dm=1, rafi=3, S214=&apos;u&apos;, S299=&apos;p&apos;, ERK=&apos;p&apos;) ._br_ERK(raf=1, mek=None, mkp3=None, phospho=&apos;pp&apos;) ._br_RAFi2(raf=3) ._br_RAS(raf=2, G=&apos;T&apos;)" compartment="default" initialAmount="0" hasOnlySubstanceUnits="true" boundaryCondition="false" constant="false"/>
      <species id="__s724" name="ARAF(RBD=None, Dm=1, rafi=None, S214=&apos;p&apos;, S299=&apos;p&apos;, ERK=&apos;p&apos;) ._br_ERK(raf=1, mek=None, mkp3=None, phospho=&apos;pp&apos;)" compartment="default" initialAmount="0" hasOnlySubstanceUnits="true" boundaryCondition="false" constant="false"/>
      <species id="__s725" name="ARAF(RBD=None, Dm=1, rafi=2, S214=&apos;u&apos;, S299=&apos;p&apos;, ERK=&apos;p&apos;) ._br_ERK(raf=1, mek=None, mkp3=None, phospho=&apos;pp&apos;) ._br_RAFi1(raf=2)" compartment="default" initialAmount="0" hasOnlySubstanceUnits="true" boundaryCondition="false" constant="false"/>
      <species id="__s726" name="ARAF(RBD=None, Dm=1, rafi=2, S214=&apos;u&apos;, S299=&apos;p&apos;, ERK=&apos;p&apos;) ._br_ERK(raf=1, mek=None, mkp3=None, phospho=&apos;pp&apos;) ._br_RAFi2(raf=2)" compartment="default" initialAmount="0" hasOnlySubstanceUnits="true" boundaryCondition="false" constant="false"/>
      <species id="__s727" name="ARAF(RBD=2, Dm=1, rafi=3, S214=&apos;p&apos;, S299=&apos;p&apos;, ERK=&apos;p&apos;) ._br_ERK(raf=1, mek=None, mkp3=None, phospho=&apos;pp&apos;) ._br_RAFi1(raf=3) ._br_RAS(raf=2, G=&apos;T&apos;)" compartment="default" initialAmount="0" hasOnlySubstanceUnits="true" boundaryCondition="false" constant="false"/>
      <species id="__s728" name="ARAF(RBD=2, Dm=1, rafi=3, S214=&apos;p&apos;, S299=&apos;p&apos;, ERK=&apos;p&apos;) ._br_ERK(raf=1, mek=None, mkp3=None, phospho=&apos;pp&apos;) ._br_RAFi2(raf=3) ._br_RAS(raf=2, G=&apos;T&apos;)" compartment="default" initialAmount="0" hasOnlySubstanceUnits="true" boundaryCondition="false" constant="false"/>
      <species id="__s729" name="ARAF(RBD=None, Dm=1, rafi=2, S214=&apos;p&apos;, S299=&apos;p&apos;, ERK=&apos;p&apos;) ._br_ERK(raf=1, mek=None, mkp3=None, phospho=&apos;pp&apos;) ._br_RAFi1(raf=2)" compartment="default" initialAmount="0" hasOnlySubstanceUnits="true" boundaryCondition="false" constant="false"/>
      <species id="__s730" name="ARAF(RBD=None, Dm=1, rafi=2, S214=&apos;p&apos;, S299=&apos;p&apos;, ERK=&apos;p&apos;) ._br_ERK(raf=1, mek=None, mkp3=None, phospho=&apos;pp&apos;) ._br_RAFi2(raf=2)" compartment="default" initialAmount="0" hasOnlySubstanceUnits="true" boundaryCondition="false" constant="false"/>
      <species id="__s731" name="BRAF(RBD=None, Dm=1, rafi=None, V600=&apos;WT&apos;, S365=&apos;u&apos;, ERKT753=&apos;p&apos;) ._br_BRAF(RBD=None, Dm=1, rafi=None, V600=&apos;WT&apos;, S365=&apos;u&apos;, ERKT753=&apos;u&apos;)" compartment="default" initialAmount="0" hasOnlySubstanceUnits="true" boundaryCondition="false" constant="false"/>
      <species id="__s732" name="BRAF(RBD=2, Dm=1, rafi=None, V600=&apos;WT&apos;, S365=&apos;u&apos;, ERKT753=&apos;p&apos;) ._br_BRAF(RBD=None, Dm=1, rafi=None, V600=&apos;WT&apos;, S365=&apos;u&apos;, ERKT753=&apos;u&apos;) ._br_RAS(raf=2, G=&apos;T&apos;)" compartment="default" initialAmount="0" hasOnlySubstanceUnits="true" boundaryCondition="false" constant="false"/>
      <species id="__s733" name="BRAF(RBD=None, Dm=1, rafi=2, V600=&apos;WT&apos;, S365=&apos;u&apos;, ERKT753=&apos;p&apos;) ._br_BRAF(RBD=None, Dm=1, rafi=None, V600=&apos;WT&apos;, S365=&apos;u&apos;, ERKT753=&apos;u&apos;) ._br_RAFi1(raf=2)" compartment="default" initialAmount="0" hasOnlySubstanceUnits="true" boundaryCondition="false" constant="false"/>
      <species id="__s734" name="BRAF(RBD=None, Dm=1, rafi=2, V600=&apos;WT&apos;, S365=&apos;u&apos;, ERKT753=&apos;p&apos;) ._br_BRAF(RBD=None, Dm=1, rafi=None, V600=&apos;WT&apos;, S365=&apos;u&apos;, ERKT753=&apos;u&apos;) ._br_RAFi2(raf=2)" compartment="default" initialAmount="0" hasOnlySubstanceUnits="true" boundaryCondition="false" constant="false"/>
      <species id="__s735" name="BRAF(RBD=2, Dm=1, rafi=3, V600=&apos;WT&apos;, S365=&apos;u&apos;, ERKT753=&apos;p&apos;) ._br_BRAF(RBD=None, Dm=1, rafi=None, V600=&apos;WT&apos;, S365=&apos;u&apos;, ERKT753=&apos;u&apos;) ._br_RAFi1(raf=3) ._br_RAS(raf=2, G=&apos;T&apos;)" compartment="default" initialAmount="0" hasOnlySubstanceUnits="true" boundaryCondition="false" constant="false"/>
      <species id="__s736" name="BRAF(RBD=2, Dm=1, rafi=3, V600=&apos;WT&apos;, S365=&apos;u&apos;, ERKT753=&apos;p&apos;) ._br_BRAF(RBD=None, Dm=1, rafi=None, V600=&apos;WT&apos;, S365=&apos;u&apos;, ERKT753=&apos;u&apos;) ._br_RAFi2(raf=3) ._br_RAS(raf=2, G=&apos;T&apos;)" compartment="default" initialAmount="0" hasOnlySubstanceUnits="true" boundaryCondition="false" constant="false"/>
      <species id="__s737" name="BRAF(RBD=None, Dm=1, rafi=None, V600=&apos;WT&apos;, S365=&apos;u&apos;, ERKT753=&apos;p&apos;) ._br_BRAF(RBD=2, Dm=1, rafi=None, V600=&apos;WT&apos;, S365=&apos;u&apos;, ERKT753=&apos;u&apos;) ._br_RAS(raf=2, G=&apos;T&apos;)" compartment="default" initialAmount="0" hasOnlySubstanceUnits="true" boundaryCondition="false" constant="false"/>
      <species id="__s738" name="BRAF(RBD=2, Dm=1, rafi=None, V600=&apos;WT&apos;, S365=&apos;u&apos;, ERKT753=&apos;p&apos;) ._br_BRAF(RBD=3, Dm=1, rafi=None, V600=&apos;WT&apos;, S365=&apos;u&apos;, ERKT753=&apos;u&apos;) ._br_RAS(raf=3, G=&apos;T&apos;) ._br_RAS(raf=2, G=&apos;T&apos;)" compartment="default" initialAmount="0" hasOnlySubstanceUnits="true" boundaryCondition="false" constant="false"/>
      <species id="__s739" name="BRAF(RBD=None, Dm=1, rafi=2, V600=&apos;WT&apos;, S365=&apos;u&apos;, ERKT753=&apos;p&apos;) ._br_BRAF(RBD=3, Dm=1, rafi=None, V600=&apos;WT&apos;, S365=&apos;u&apos;, ERKT753=&apos;u&apos;) ._br_RAFi1(raf=2) ._br_RAS(raf=3, G=&apos;T&apos;)" compartment="default" initialAmount="0" hasOnlySubstanceUnits="true" boundaryCondition="false" constant="false"/>
      <species id="__s740" name="BRAF(RBD=None, Dm=1, rafi=2, V600=&apos;WT&apos;, S365=&apos;u&apos;, ERKT753=&apos;p&apos;) ._br_BRAF(RBD=3, Dm=1, rafi=None, V600=&apos;WT&apos;, S365=&apos;u&apos;, ERKT753=&apos;u&apos;) ._br_RAFi2(raf=2) ._br_RAS(raf=3, G=&apos;T&apos;)" compartment="default" initialAmount="0" hasOnlySubstanceUnits="true" boundaryCondition="false" constant="false"/>
      <species id="__s741" name="BRAF(RBD=2, Dm=1, rafi=3, V600=&apos;WT&apos;, S365=&apos;u&apos;, ERKT753=&apos;p&apos;) ._br_BRAF(RBD=4, Dm=1, rafi=None, V600=&apos;WT&apos;, S365=&apos;u&apos;, ERKT753=&apos;u&apos;) ._br_RAFi1(raf=3) ._br_RAS(raf=4, G=&apos;T&apos;) ._br_RAS(raf=2, G=&apos;T&apos;)" compartment="default" initialAmount="0" hasOnlySubstanceUnits="true" boundaryCondition="false" constant="false"/>
      <species id="__s742" name="BRAF(RBD=2, Dm=1, rafi=3, V600=&apos;WT&apos;, S365=&apos;u&apos;, ERKT753=&apos;p&apos;) ._br_BRAF(RBD=4, Dm=1, rafi=None, V600=&apos;WT&apos;, S365=&apos;u&apos;, ERKT753=&apos;u&apos;) ._br_RAFi2(raf=3) ._br_RAS(raf=4, G=&apos;T&apos;) ._br_RAS(raf=2, G=&apos;T&apos;)" compartment="default" initialAmount="0" hasOnlySubstanceUnits="true" boundaryCondition="false" constant="false"/>
      <species id="__s743" name="BRAF(RBD=None, Dm=1, rafi=None, V600=&apos;WT&apos;, S365=&apos;u&apos;, ERKT753=&apos;p&apos;) ._br_BRAF(RBD=None, Dm=1, rafi=2, V600=&apos;WT&apos;, S365=&apos;u&apos;, ERKT753=&apos;u&apos;) ._br_RAFi1(raf=2)" compartment="default" initialAmount="0" hasOnlySubstanceUnits="true" boundaryCondition="false" constant="false"/>
      <species id="__s744" name="BRAF(RBD=2, Dm=1, rafi=None, V600=&apos;WT&apos;, S365=&apos;u&apos;, ERKT753=&apos;p&apos;) ._br_BRAF(RBD=None, Dm=1, rafi=3, V600=&apos;WT&apos;, S365=&apos;u&apos;, ERKT753=&apos;u&apos;) ._br_RAFi1(raf=3) ._br_RAS(raf=2, G=&apos;T&apos;)" compartment="default" initialAmount="0" hasOnlySubstanceUnits="true" boundaryCondition="false" constant="false"/>
      <species id="__s745" name="BRAF(RBD=None, Dm=1, rafi=2, V600=&apos;WT&apos;, S365=&apos;u&apos;, ERKT753=&apos;p&apos;) ._br_BRAF(RBD=None, Dm=1, rafi=3, V600=&apos;WT&apos;, S365=&apos;u&apos;, ERKT753=&apos;u&apos;) ._br_RAFi1(raf=3) ._br_RAFi1(raf=2)" compartment="default" initialAmount="0" hasOnlySubstanceUnits="true" boundaryCondition="false" constant="false"/>
      <species id="__s746" name="BRAF(RBD=None, Dm=1, rafi=2, V600=&apos;WT&apos;, S365=&apos;u&apos;, ERKT753=&apos;p&apos;) ._br_BRAF(RBD=None, Dm=1, rafi=3, V600=&apos;WT&apos;, S365=&apos;u&apos;, ERKT753=&apos;u&apos;) ._br_RAFi1(raf=3) ._br_RAFi2(raf=2)" compartment="default" initialAmount="0" hasOnlySubstanceUnits="true" boundaryCondition="false" constant="false"/>
      <species id="__s747" name="BRAF(RBD=2, Dm=1, rafi=3, V600=&apos;WT&apos;, S365=&apos;u&apos;, ERKT753=&apos;p&apos;) ._br_BRAF(RBD=None, Dm=1, rafi=4, V600=&apos;WT&apos;, S365=&apos;u&apos;, ERKT753=&apos;u&apos;) ._br_RAFi1(raf=4) ._br_RAFi1(raf=3) ._br_RAS(raf=2, G=&apos;T&apos;)" compartment="default" initialAmount="0" hasOnlySubstanceUnits="true" boundaryCondition="false" constant="false"/>
      <species id="__s748" name="BRAF(RBD=2, Dm=1, rafi=3, V600=&apos;WT&apos;, S365=&apos;u&apos;, ERKT753=&apos;p&apos;) ._br_BRAF(RBD=None, Dm=1, rafi=4, V600=&apos;WT&apos;, S365=&apos;u&apos;, ERKT753=&apos;u&apos;) ._br_RAFi1(raf=4) ._br_RAFi2(raf=3) ._br_RAS(raf=2, G=&apos;T&apos;)" compartment="default" initialAmount="0" hasOnlySubstanceUnits="true" boundaryCondition="false" constant="false"/>
      <species id="__s749" name="BRAF(RBD=None, Dm=1, rafi=None, V600=&apos;WT&apos;, S365=&apos;u&apos;, ERKT753=&apos;p&apos;) ._br_BRAF(RBD=None, Dm=1, rafi=2, V600=&apos;WT&apos;, S365=&apos;u&apos;, ERKT753=&apos;u&apos;) ._br_RAFi2(raf=2)" compartment="default" initialAmount="0" hasOnlySubstanceUnits="true" boundaryCondition="false" constant="false"/>
      <species id="__s750" name="BRAF(RBD=2, Dm=1, rafi=None, V600=&apos;WT&apos;, S365=&apos;u&apos;, ERKT753=&apos;p&apos;) ._br_BRAF(RBD=None, Dm=1, rafi=3, V600=&apos;WT&apos;, S365=&apos;u&apos;, ERKT753=&apos;u&apos;) ._br_RAFi2(raf=3) ._br_RAS(raf=2, G=&apos;T&apos;)" compartment="default" initialAmount="0" hasOnlySubstanceUnits="true" boundaryCondition="false" constant="false"/>
      <species id="__s751" name="BRAF(RBD=None, Dm=1, rafi=2, V600=&apos;WT&apos;, S365=&apos;u&apos;, ERKT753=&apos;p&apos;) ._br_BRAF(RBD=None, Dm=1, rafi=3, V600=&apos;WT&apos;, S365=&apos;u&apos;, ERKT753=&apos;u&apos;) ._br_RAFi1(raf=2) ._br_RAFi2(raf=3)" compartment="default" initialAmount="0" hasOnlySubstanceUnits="true" boundaryCondition="false" constant="false"/>
      <species id="__s752" name="BRAF(RBD=None, Dm=1, rafi=2, V600=&apos;WT&apos;, S365=&apos;u&apos;, ERKT753=&apos;p&apos;) ._br_BRAF(RBD=None, Dm=1, rafi=3, V600=&apos;WT&apos;, S365=&apos;u&apos;, ERKT753=&apos;u&apos;) ._br_RAFi2(raf=3) ._br_RAFi2(raf=2)" compartment="default" initialAmount="0" hasOnlySubstanceUnits="true" boundaryCondition="false" constant="false"/>
      <species id="__s753" name="BRAF(RBD=2, Dm=1, rafi=3, V600=&apos;WT&apos;, S365=&apos;u&apos;, ERKT753=&apos;p&apos;) ._br_BRAF(RBD=None, Dm=1, rafi=4, V600=&apos;WT&apos;, S365=&apos;u&apos;, ERKT753=&apos;u&apos;) ._br_RAFi1(raf=3) ._br_RAFi2(raf=4) ._br_RAS(raf=2, G=&apos;T&apos;)" compartment="default" initialAmount="0" hasOnlySubstanceUnits="true" boundaryCondition="false" constant="false"/>
      <species id="__s754" name="BRAF(RBD=2, Dm=1, rafi=3, V600=&apos;WT&apos;, S365=&apos;u&apos;, ERKT753=&apos;p&apos;) ._br_BRAF(RBD=None, Dm=1, rafi=4, V600=&apos;WT&apos;, S365=&apos;u&apos;, ERKT753=&apos;u&apos;) ._br_RAFi2(raf=4) ._br_RAFi2(raf=3) ._br_RAS(raf=2, G=&apos;T&apos;)" compartment="default" initialAmount="0" hasOnlySubstanceUnits="true" boundaryCondition="false" constant="false"/>
      <species id="__s755" name="BRAF(RBD=None, Dm=1, rafi=None, V600=&apos;WT&apos;, S365=&apos;u&apos;, ERKT753=&apos;p&apos;) ._br_BRAF(RBD=2, Dm=1, rafi=3, V600=&apos;WT&apos;, S365=&apos;u&apos;, ERKT753=&apos;u&apos;) ._br_RAFi1(raf=3) ._br_RAS(raf=2, G=&apos;T&apos;)" compartment="default" initialAmount="0" hasOnlySubstanceUnits="true" boundaryCondition="false" constant="false"/>
      <species id="__s756" name="BRAF(RBD=2, Dm=1, rafi=None, V600=&apos;WT&apos;, S365=&apos;u&apos;, ERKT753=&apos;p&apos;) ._br_BRAF(RBD=3, Dm=1, rafi=4, V600=&apos;WT&apos;, S365=&apos;u&apos;, ERKT753=&apos;u&apos;) ._br_RAFi1(raf=4) ._br_RAS(raf=3, G=&apos;T&apos;) ._br_RAS(raf=2, G=&apos;T&apos;)" compartment="default" initialAmount="0" hasOnlySubstanceUnits="true" boundaryCondition="false" constant="false"/>
      <species id="__s757" name="BRAF(RBD=None, Dm=1, rafi=2, V600=&apos;WT&apos;, S365=&apos;u&apos;, ERKT753=&apos;p&apos;) ._br_BRAF(RBD=3, Dm=1, rafi=4, V600=&apos;WT&apos;, S365=&apos;u&apos;, ERKT753=&apos;u&apos;) ._br_RAFi1(raf=4) ._br_RAFi1(raf=2) ._br_RAS(raf=3, G=&apos;T&apos;)" compartment="default" initialAmount="0" hasOnlySubstanceUnits="true" boundaryCondition="false" constant="false"/>
      <species id="__s758" name="BRAF(RBD=None, Dm=1, rafi=2, V600=&apos;WT&apos;, S365=&apos;u&apos;, ERKT753=&apos;p&apos;) ._br_BRAF(RBD=3, Dm=1, rafi=4, V600=&apos;WT&apos;, S365=&apos;u&apos;, ERKT753=&apos;u&apos;) ._br_RAFi1(raf=4) ._br_RAFi2(raf=2) ._br_RAS(raf=3, G=&apos;T&apos;)" compartment="default" initialAmount="0" hasOnlySubstanceUnits="true" boundaryCondition="false" constant="false"/>
      <species id="__s759" name="BRAF(RBD=2, Dm=1, rafi=3, V600=&apos;WT&apos;, S365=&apos;u&apos;, ERKT753=&apos;p&apos;) ._br_BRAF(RBD=4, Dm=1, rafi=5, V600=&apos;WT&apos;, S365=&apos;u&apos;, ERKT753=&apos;u&apos;) ._br_RAFi1(raf=5) ._br_RAFi1(raf=3) ._br_RAS(raf=4, G=&apos;T&apos;) ._br_RAS(raf=2, G=&apos;T&apos;)" compartment="default" initialAmount="0" hasOnlySubstanceUnits="true" boundaryCondition="false" constant="false"/>
      <species id="__s760" name="BRAF(RBD=2, Dm=1, rafi=3, V600=&apos;WT&apos;, S365=&apos;u&apos;, ERKT753=&apos;p&apos;) ._br_BRAF(RBD=4, Dm=1, rafi=5, V600=&apos;WT&apos;, S365=&apos;u&apos;, ERKT753=&apos;u&apos;) ._br_RAFi1(raf=5) ._br_RAFi2(raf=3) ._br_RAS(raf=4, G=&apos;T&apos;) ._br_RAS(raf=2, G=&apos;T&apos;)" compartment="default" initialAmount="0" hasOnlySubstanceUnits="true" boundaryCondition="false" constant="false"/>
      <species id="__s761" name="BRAF(RBD=None, Dm=1, rafi=None, V600=&apos;WT&apos;, S365=&apos;u&apos;, ERKT753=&apos;p&apos;) ._br_BRAF(RBD=2, Dm=1, rafi=3, V600=&apos;WT&apos;, S365=&apos;u&apos;, ERKT753=&apos;u&apos;) ._br_RAFi2(raf=3) ._br_RAS(raf=2, G=&apos;T&apos;)" compartment="default" initialAmount="0" hasOnlySubstanceUnits="true" boundaryCondition="false" constant="false"/>
      <species id="__s762" name="BRAF(RBD=2, Dm=1, rafi=None, V600=&apos;WT&apos;, S365=&apos;u&apos;, ERKT753=&apos;p&apos;) ._br_BRAF(RBD=3, Dm=1, rafi=4, V600=&apos;WT&apos;, S365=&apos;u&apos;, ERKT753=&apos;u&apos;) ._br_RAFi2(raf=4) ._br_RAS(raf=3, G=&apos;T&apos;) ._br_RAS(raf=2, G=&apos;T&apos;)" compartment="default" initialAmount="0" hasOnlySubstanceUnits="true" boundaryCondition="false" constant="false"/>
      <species id="__s763" name="BRAF(RBD=None, Dm=1, rafi=2, V600=&apos;WT&apos;, S365=&apos;u&apos;, ERKT753=&apos;p&apos;) ._br_BRAF(RBD=3, Dm=1, rafi=4, V600=&apos;WT&apos;, S365=&apos;u&apos;, ERKT753=&apos;u&apos;) ._br_RAFi1(raf=2) ._br_RAFi2(raf=4) ._br_RAS(raf=3, G=&apos;T&apos;)" compartment="default" initialAmount="0" hasOnlySubstanceUnits="true" boundaryCondition="false" constant="false"/>
      <species id="__s764" name="BRAF(RBD=None, Dm=1, rafi=2, V600=&apos;WT&apos;, S365=&apos;u&apos;, ERKT753=&apos;p&apos;) ._br_BRAF(RBD=3, Dm=1, rafi=4, V600=&apos;WT&apos;, S365=&apos;u&apos;, ERKT753=&apos;u&apos;) ._br_RAFi2(raf=4) ._br_RAFi2(raf=2) ._br_RAS(raf=3, G=&apos;T&apos;)" compartment="default" initialAmount="0" hasOnlySubstanceUnits="true" boundaryCondition="false" constant="false"/>
      <species id="__s765" name="BRAF(RBD=2, Dm=1, rafi=3, V600=&apos;WT&apos;, S365=&apos;u&apos;, ERKT753=&apos;p&apos;) ._br_BRAF(RBD=4, Dm=1, rafi=5, V600=&apos;WT&apos;, S365=&apos;u&apos;, ERKT753=&apos;u&apos;) ._br_RAFi1(raf=3) ._br_RAFi2(raf=5) ._br_RAS(raf=4, G=&apos;T&apos;) ._br_RAS(raf=2, G=&apos;T&apos;)" compartment="default" initialAmount="0" hasOnlySubstanceUnits="true" boundaryCondition="false" constant="false"/>
      <species id="__s766" name="BRAF(RBD=2, Dm=1, rafi=3, V600=&apos;WT&apos;, S365=&apos;u&apos;, ERKT753=&apos;p&apos;) ._br_BRAF(RBD=4, Dm=1, rafi=5, V600=&apos;WT&apos;, S365=&apos;u&apos;, ERKT753=&apos;u&apos;) ._br_RAFi2(raf=5) ._br_RAFi2(raf=3) ._br_RAS(raf=4, G=&apos;T&apos;) ._br_RAS(raf=2, G=&apos;T&apos;)" compartment="default" initialAmount="0" hasOnlySubstanceUnits="true" boundaryCondition="false" constant="false"/>
      <species id="__s767" name="BRAF(RBD=None, Dm=1, rafi=None, V600=&apos;WT&apos;, S365=&apos;u&apos;, ERKT753=&apos;p&apos;) ._br_BRAF(RBD=None, Dm=1, rafi=None, V600=&apos;WT&apos;, S365=&apos;u&apos;, ERKT753=&apos;p&apos;)" compartment="default" initialAmount="0" hasOnlySubstanceUnits="true" boundaryCondition="false" constant="false"/>
      <species id="__s768" name="BRAF(RBD=2, Dm=1, rafi=None, V600=&apos;WT&apos;, S365=&apos;u&apos;, ERKT753=&apos;p&apos;) ._br_BRAF(RBD=None, Dm=1, rafi=None, V600=&apos;WT&apos;, S365=&apos;u&apos;, ERKT753=&apos;p&apos;) ._br_RAS(raf=2, G=&apos;T&apos;)" compartment="default" initialAmount="0" hasOnlySubstanceUnits="true" boundaryCondition="false" constant="false"/>
      <species id="__s769" name="BRAF(RBD=None, Dm=1, rafi=2, V600=&apos;WT&apos;, S365=&apos;u&apos;, ERKT753=&apos;p&apos;) ._br_BRAF(RBD=None, Dm=1, rafi=None, V600=&apos;WT&apos;, S365=&apos;u&apos;, ERKT753=&apos;p&apos;) ._br_RAFi1(raf=2)" compartment="default" initialAmount="0" hasOnlySubstanceUnits="true" boundaryCondition="false" constant="false"/>
      <species id="__s770" name="BRAF(RBD=None, Dm=1, rafi=2, V600=&apos;WT&apos;, S365=&apos;u&apos;, ERKT753=&apos;p&apos;) ._br_BRAF(RBD=None, Dm=1, rafi=None, V600=&apos;WT&apos;, S365=&apos;u&apos;, ERKT753=&apos;p&apos;) ._br_RAFi2(raf=2)" compartment="default" initialAmount="0" hasOnlySubstanceUnits="true" boundaryCondition="false" constant="false"/>
      <species id="__s771" name="BRAF(RBD=2, Dm=1, rafi=3, V600=&apos;WT&apos;, S365=&apos;u&apos;, ERKT753=&apos;p&apos;) ._br_BRAF(RBD=None, Dm=1, rafi=None, V600=&apos;WT&apos;, S365=&apos;u&apos;, ERKT753=&apos;p&apos;) ._br_RAFi1(raf=3) ._br_RAS(raf=2, G=&apos;T&apos;)" compartment="default" initialAmount="0" hasOnlySubstanceUnits="true" boundaryCondition="false" constant="false"/>
      <species id="__s772" name="BRAF(RBD=2, Dm=1, rafi=3, V600=&apos;WT&apos;, S365=&apos;u&apos;, ERKT753=&apos;p&apos;) ._br_BRAF(RBD=None, Dm=1, rafi=None, V600=&apos;WT&apos;, S365=&apos;u&apos;, ERKT753=&apos;p&apos;) ._br_RAFi2(raf=3) ._br_RAS(raf=2, G=&apos;T&apos;)" compartment="default" initialAmount="0" hasOnlySubstanceUnits="true" boundaryCondition="false" constant="false"/>
      <species id="__s773" name="BRAF(RBD=2, Dm=1, rafi=None, V600=&apos;WT&apos;, S365=&apos;u&apos;, ERKT753=&apos;p&apos;) ._br_BRAF(RBD=3, Dm=1, rafi=None, V600=&apos;WT&apos;, S365=&apos;u&apos;, ERKT753=&apos;p&apos;) ._br_RAS(raf=2, G=&apos;T&apos;) ._br_RAS(raf=3, G=&apos;T&apos;)" compartment="default" initialAmount="0" hasOnlySubstanceUnits="true" boundaryCondition="false" constant="false"/>
      <species id="__s774" name="BRAF(RBD=2, Dm=1, rafi=None, V600=&apos;WT&apos;, S365=&apos;u&apos;, ERKT753=&apos;p&apos;) ._br_BRAF(RBD=None, Dm=1, rafi=3, V600=&apos;WT&apos;, S365=&apos;u&apos;, ERKT753=&apos;p&apos;) ._br_RAFi1(raf=3) ._br_RAS(raf=2, G=&apos;T&apos;)" compartment="default" initialAmount="0" hasOnlySubstanceUnits="true" boundaryCondition="false" constant="false"/>
      <species id="__s775" name="BRAF(RBD=2, Dm=1, rafi=None, V600=&apos;WT&apos;, S365=&apos;u&apos;, ERKT753=&apos;p&apos;) ._br_BRAF(RBD=None, Dm=1, rafi=3, V600=&apos;WT&apos;, S365=&apos;u&apos;, ERKT753=&apos;p&apos;) ._br_RAFi2(raf=3) ._br_RAS(raf=2, G=&apos;T&apos;)" compartment="default" initialAmount="0" hasOnlySubstanceUnits="true" boundaryCondition="false" constant="false"/>
      <species id="__s776" name="BRAF(RBD=2, Dm=1, rafi=3, V600=&apos;WT&apos;, S365=&apos;u&apos;, ERKT753=&apos;p&apos;) ._br_BRAF(RBD=4, Dm=1, rafi=None, V600=&apos;WT&apos;, S365=&apos;u&apos;, ERKT753=&apos;p&apos;) ._br_RAFi1(raf=3) ._br_RAS(raf=4, G=&apos;T&apos;) ._br_RAS(raf=2, G=&apos;T&apos;)" compartment="default" initialAmount="0" hasOnlySubstanceUnits="true" boundaryCondition="false" constant="false"/>
      <species id="__s777" name="BRAF(RBD=2, Dm=1, rafi=3, V600=&apos;WT&apos;, S365=&apos;u&apos;, ERKT753=&apos;p&apos;) ._br_BRAF(RBD=4, Dm=1, rafi=None, V600=&apos;WT&apos;, S365=&apos;u&apos;, ERKT753=&apos;p&apos;) ._br_RAFi2(raf=3) ._br_RAS(raf=4, G=&apos;T&apos;) ._br_RAS(raf=2, G=&apos;T&apos;)" compartment="default" initialAmount="0" hasOnlySubstanceUnits="true" boundaryCondition="false" constant="false"/>
      <species id="__s778" name="BRAF(RBD=None, Dm=1, rafi=2, V600=&apos;WT&apos;, S365=&apos;u&apos;, ERKT753=&apos;p&apos;) ._br_BRAF(RBD=None, Dm=1, rafi=3, V600=&apos;WT&apos;, S365=&apos;u&apos;, ERKT753=&apos;p&apos;) ._br_RAFi1(raf=2) ._br_RAFi1(raf=3)" compartment="default" initialAmount="0" hasOnlySubstanceUnits="true" boundaryCondition="false" constant="false"/>
      <species id="__s779" name="BRAF(RBD=None, Dm=1, rafi=2, V600=&apos;WT&apos;, S365=&apos;u&apos;, ERKT753=&apos;p&apos;) ._br_BRAF(RBD=None, Dm=1, rafi=3, V600=&apos;WT&apos;, S365=&apos;u&apos;, ERKT753=&apos;p&apos;) ._br_RAFi1(raf=2) ._br_RAFi2(raf=3)" compartment="default" initialAmount="0" hasOnlySubstanceUnits="true" boundaryCondition="false" constant="false"/>
      <species id="__s780" name="BRAF(RBD=2, Dm=1, rafi=3, V600=&apos;WT&apos;, S365=&apos;u&apos;, ERKT753=&apos;p&apos;) ._br_BRAF(RBD=None, Dm=1, rafi=4, V600=&apos;WT&apos;, S365=&apos;u&apos;, ERKT753=&apos;p&apos;) ._br_RAFi1(raf=4) ._br_RAFi1(raf=3) ._br_RAS(raf=2, G=&apos;T&apos;)" compartment="default" initialAmount="0" hasOnlySubstanceUnits="true" boundaryCondition="false" constant="false"/>
      <species id="__s781" name="BRAF(RBD=2, Dm=1, rafi=3, V600=&apos;WT&apos;, S365=&apos;u&apos;, ERKT753=&apos;p&apos;) ._br_BRAF(RBD=None, Dm=1, rafi=4, V600=&apos;WT&apos;, S365=&apos;u&apos;, ERKT753=&apos;p&apos;) ._br_RAFi1(raf=4) ._br_RAFi2(raf=3) ._br_RAS(raf=2, G=&apos;T&apos;)" compartment="default" initialAmount="0" hasOnlySubstanceUnits="true" boundaryCondition="false" constant="false"/>
      <species id="__s782" name="BRAF(RBD=None, Dm=1, rafi=2, V600=&apos;WT&apos;, S365=&apos;u&apos;, ERKT753=&apos;p&apos;) ._br_BRAF(RBD=None, Dm=1, rafi=3, V600=&apos;WT&apos;, S365=&apos;u&apos;, ERKT753=&apos;p&apos;) ._br_RAFi2(raf=2) ._br_RAFi2(raf=3)" compartment="default" initialAmount="0" hasOnlySubstanceUnits="true" boundaryCondition="false" constant="false"/>
      <species id="__s783" name="BRAF(RBD=2, Dm=1, rafi=3, V600=&apos;WT&apos;, S365=&apos;u&apos;, ERKT753=&apos;p&apos;) ._br_BRAF(RBD=None, Dm=1, rafi=4, V600=&apos;WT&apos;, S365=&apos;u&apos;, ERKT753=&apos;p&apos;) ._br_RAFi1(raf=3) ._br_RAFi2(raf=4) ._br_RAS(raf=2, G=&apos;T&apos;)" compartment="default" initialAmount="0" hasOnlySubstanceUnits="true" boundaryCondition="false" constant="false"/>
      <species id="__s784" name="BRAF(RBD=2, Dm=1, rafi=3, V600=&apos;WT&apos;, S365=&apos;u&apos;, ERKT753=&apos;p&apos;) ._br_BRAF(RBD=None, Dm=1, rafi=4, V600=&apos;WT&apos;, S365=&apos;u&apos;, ERKT753=&apos;p&apos;) ._br_RAFi2(raf=4) ._br_RAFi2(raf=3) ._br_RAS(raf=2, G=&apos;T&apos;)" compartment="default" initialAmount="0" hasOnlySubstanceUnits="true" boundaryCondition="false" constant="false"/>
      <species id="__s785" name="BRAF(RBD=2, Dm=1, rafi=3, V600=&apos;WT&apos;, S365=&apos;u&apos;, ERKT753=&apos;p&apos;) ._br_BRAF(RBD=4, Dm=1, rafi=5, V600=&apos;WT&apos;, S365=&apos;u&apos;, ERKT753=&apos;p&apos;) ._br_RAFi1(raf=3) ._br_RAFi1(raf=5) ._br_RAS(raf=2, G=&apos;T&apos;) ._br_RAS(raf=4, G=&apos;T&apos;)" compartment="default" initialAmount="0" hasOnlySubstanceUnits="true" boundaryCondition="false" constant="false"/>
      <species id="__s786" name="BRAF(RBD=2, Dm=1, rafi=3, V600=&apos;WT&apos;, S365=&apos;u&apos;, ERKT753=&apos;p&apos;) ._br_BRAF(RBD=4, Dm=1, rafi=5, V600=&apos;WT&apos;, S365=&apos;u&apos;, ERKT753=&apos;p&apos;) ._br_RAFi1(raf=3) ._br_RAFi2(raf=5) ._br_RAS(raf=2, G=&apos;T&apos;) ._br_RAS(raf=4, G=&apos;T&apos;)" compartment="default" initialAmount="0" hasOnlySubstanceUnits="true" boundaryCondition="false" constant="false"/>
      <species id="__s787" name="BRAF(RBD=2, Dm=1, rafi=3, V600=&apos;WT&apos;, S365=&apos;u&apos;, ERKT753=&apos;p&apos;) ._br_BRAF(RBD=4, Dm=1, rafi=5, V600=&apos;WT&apos;, S365=&apos;u&apos;, ERKT753=&apos;p&apos;) ._br_RAFi2(raf=3) ._br_RAFi2(raf=5) ._br_RAS(raf=2, G=&apos;T&apos;) ._br_RAS(raf=4, G=&apos;T&apos;)" compartment="default" initialAmount="0" hasOnlySubstanceUnits="true" boundaryCondition="false" constant="false"/>
      <species id="__s788" name="BRAF(RBD=None, Dm=1, rafi=None, V600=&apos;WT&apos;, S365=&apos;u&apos;, ERKT753=&apos;u&apos;) ._br_CRAF(RBD=None, Dm=1, rafi=None, S259=&apos;u&apos;, S338=&apos;u&apos;, ERKS642=&apos;p&apos;)" compartment="default" initialAmount="0" hasOnlySubstanceUnits="true" boundaryCondition="false" constant="false"/>
      <species id="__s789" name="BRAF(RBD=None, Dm=1, rafi=None, V600=&apos;WT&apos;, S365=&apos;u&apos;, ERKT753=&apos;u&apos;) ._br_CRAF(RBD=2, Dm=1, rafi=None, S259=&apos;u&apos;, S338=&apos;u&apos;, ERKS642=&apos;p&apos;) ._br_RAS(raf=2, G=&apos;T&apos;)" compartment="default" initialAmount="0" hasOnlySubstanceUnits="true" boundaryCondition="false" constant="false"/>
      <species id="__s790" name="BRAF(RBD=None, Dm=1, rafi=None, V600=&apos;WT&apos;, S365=&apos;u&apos;, ERKT753=&apos;u&apos;) ._br_CRAF(RBD=None, Dm=1, rafi=2, S259=&apos;u&apos;, S338=&apos;u&apos;, ERKS642=&apos;p&apos;) ._br_RAFi1(raf=2)" compartment="default" initialAmount="0" hasOnlySubstanceUnits="true" boundaryCondition="false" constant="false"/>
      <species id="__s791" name="BRAF(RBD=None, Dm=1, rafi=None, V600=&apos;WT&apos;, S365=&apos;u&apos;, ERKT753=&apos;u&apos;) ._br_CRAF(RBD=None, Dm=1, rafi=2, S259=&apos;u&apos;, S338=&apos;u&apos;, ERKS642=&apos;p&apos;) ._br_RAFi2(raf=2)" compartment="default" initialAmount="0" hasOnlySubstanceUnits="true" boundaryCondition="false" constant="false"/>
      <species id="__s792" name="BRAF(RBD=None, Dm=1, rafi=None, V600=&apos;WT&apos;, S365=&apos;u&apos;, ERKT753=&apos;u&apos;) ._br_CRAF(RBD=2, Dm=1, rafi=3, S259=&apos;u&apos;, S338=&apos;u&apos;, ERKS642=&apos;p&apos;) ._br_RAFi1(raf=3) ._br_RAS(raf=2, G=&apos;T&apos;)" compartment="default" initialAmount="0" hasOnlySubstanceUnits="true" boundaryCondition="false" constant="false"/>
      <species id="__s793" name="BRAF(RBD=None, Dm=1, rafi=None, V600=&apos;WT&apos;, S365=&apos;u&apos;, ERKT753=&apos;u&apos;) ._br_CRAF(RBD=2, Dm=1, rafi=3, S259=&apos;u&apos;, S338=&apos;u&apos;, ERKS642=&apos;p&apos;) ._br_RAFi2(raf=3) ._br_RAS(raf=2, G=&apos;T&apos;)" compartment="default" initialAmount="0" hasOnlySubstanceUnits="true" boundaryCondition="false" constant="false"/>
      <species id="__s794" name="BRAF(RBD=None, Dm=1, rafi=None, V600=&apos;WT&apos;, S365=&apos;u&apos;, ERKT753=&apos;u&apos;) ._br_CRAF(RBD=2, Dm=1, rafi=None, S259=&apos;u&apos;, S338=&apos;p&apos;, ERKS642=&apos;p&apos;) ._br_RAS(raf=2, G=&apos;T&apos;)" compartment="default" initialAmount="0" hasOnlySubstanceUnits="true" boundaryCondition="false" constant="false"/>
      <species id="__s795" name="BRAF(RBD=None, Dm=1, rafi=None, V600=&apos;WT&apos;, S365=&apos;u&apos;, ERKT753=&apos;u&apos;) ._br_CRAF(RBD=None, Dm=1, rafi=None, S259=&apos;u&apos;, S338=&apos;p&apos;, ERKS642=&apos;p&apos;)" compartment="default" initialAmount="0" hasOnlySubstanceUnits="true" boundaryCondition="false" constant="false"/>
      <species id="__s796" name="BRAF(RBD=None, Dm=1, rafi=None, V600=&apos;WT&apos;, S365=&apos;u&apos;, ERKT753=&apos;u&apos;) ._br_CRAF(RBD=2, Dm=1, rafi=3, S259=&apos;u&apos;, S338=&apos;p&apos;, ERKS642=&apos;p&apos;) ._br_RAFi1(raf=3) ._br_RAS(raf=2, G=&apos;T&apos;)" compartment="default" initialAmount="0" hasOnlySubstanceUnits="true" boundaryCondition="false" constant="false"/>
      <species id="__s797" name="BRAF(RBD=None, Dm=1, rafi=None, V600=&apos;WT&apos;, S365=&apos;u&apos;, ERKT753=&apos;u&apos;) ._br_CRAF(RBD=2, Dm=1, rafi=3, S259=&apos;u&apos;, S338=&apos;p&apos;, ERKS642=&apos;p&apos;) ._br_RAFi2(raf=3) ._br_RAS(raf=2, G=&apos;T&apos;)" compartment="default" initialAmount="0" hasOnlySubstanceUnits="true" boundaryCondition="false" constant="false"/>
      <species id="__s798" name="BRAF(RBD=None, Dm=1, rafi=None, V600=&apos;WT&apos;, S365=&apos;u&apos;, ERKT753=&apos;u&apos;) ._br_CRAF(RBD=None, Dm=1, rafi=2, S259=&apos;u&apos;, S338=&apos;p&apos;, ERKS642=&apos;p&apos;) ._br_RAFi1(raf=2)" compartment="default" initialAmount="0" hasOnlySubstanceUnits="true" boundaryCondition="false" constant="false"/>
      <species id="__s799" name="BRAF(RBD=None, Dm=1, rafi=None, V600=&apos;WT&apos;, S365=&apos;u&apos;, ERKT753=&apos;u&apos;) ._br_CRAF(RBD=None, Dm=1, rafi=2, S259=&apos;u&apos;, S338=&apos;p&apos;, ERKS642=&apos;p&apos;) ._br_RAFi2(raf=2)" compartment="default" initialAmount="0" hasOnlySubstanceUnits="true" boundaryCondition="false" constant="false"/>
      <species id="__s800" name="BRAF(RBD=2, Dm=1, rafi=None, V600=&apos;WT&apos;, S365=&apos;u&apos;, ERKT753=&apos;u&apos;) ._br_CRAF(RBD=None, Dm=1, rafi=None, S259=&apos;u&apos;, S338=&apos;u&apos;, ERKS642=&apos;p&apos;) ._br_RAS(raf=2, G=&apos;T&apos;)" compartment="default" initialAmount="0" hasOnlySubstanceUnits="true" boundaryCondition="false" constant="false"/>
      <species id="__s801" name="BRAF(RBD=2, Dm=1, rafi=None, V600=&apos;WT&apos;, S365=&apos;u&apos;, ERKT753=&apos;u&apos;) ._br_CRAF(RBD=3, Dm=1, rafi=None, S259=&apos;u&apos;, S338=&apos;u&apos;, ERKS642=&apos;p&apos;) ._br_RAS(raf=2, G=&apos;T&apos;) ._br_RAS(raf=3, G=&apos;T&apos;)" compartment="default" initialAmount="0" hasOnlySubstanceUnits="true" boundaryCondition="false" constant="false"/>
      <species id="__s802" name="BRAF(RBD=2, Dm=1, rafi=None, V600=&apos;WT&apos;, S365=&apos;u&apos;, ERKT753=&apos;u&apos;) ._br_CRAF(RBD=None, Dm=1, rafi=3, S259=&apos;u&apos;, S338=&apos;u&apos;, ERKS642=&apos;p&apos;) ._br_RAFi1(raf=3) ._br_RAS(raf=2, G=&apos;T&apos;)" compartment="default" initialAmount="0" hasOnlySubstanceUnits="true" boundaryCondition="false" constant="false"/>
      <species id="__s803" name="BRAF(RBD=2, Dm=1, rafi=None, V600=&apos;WT&apos;, S365=&apos;u&apos;, ERKT753=&apos;u&apos;) ._br_CRAF(RBD=None, Dm=1, rafi=3, S259=&apos;u&apos;, S338=&apos;u&apos;, ERKS642=&apos;p&apos;) ._br_RAFi2(raf=3) ._br_RAS(raf=2, G=&apos;T&apos;)" compartment="default" initialAmount="0" hasOnlySubstanceUnits="true" boundaryCondition="false" constant="false"/>
      <species id="__s804" name="BRAF(RBD=2, Dm=1, rafi=None, V600=&apos;WT&apos;, S365=&apos;u&apos;, ERKT753=&apos;u&apos;) ._br_CRAF(RBD=3, Dm=1, rafi=4, S259=&apos;u&apos;, S338=&apos;u&apos;, ERKS642=&apos;p&apos;) ._br_RAFi1(raf=4) ._br_RAS(raf=2, G=&apos;T&apos;) ._br_RAS(raf=3, G=&apos;T&apos;)" compartment="default" initialAmount="0" hasOnlySubstanceUnits="true" boundaryCondition="false" constant="false"/>
      <species id="__s805" name="BRAF(RBD=2, Dm=1, rafi=None, V600=&apos;WT&apos;, S365=&apos;u&apos;, ERKT753=&apos;u&apos;) ._br_CRAF(RBD=3, Dm=1, rafi=4, S259=&apos;u&apos;, S338=&apos;u&apos;, ERKS642=&apos;p&apos;) ._br_RAFi2(raf=4) ._br_RAS(raf=2, G=&apos;T&apos;) ._br_RAS(raf=3, G=&apos;T&apos;)" compartment="default" initialAmount="0" hasOnlySubstanceUnits="true" boundaryCondition="false" constant="false"/>
      <species id="__s806" name="BRAF(RBD=2, Dm=1, rafi=None, V600=&apos;WT&apos;, S365=&apos;u&apos;, ERKT753=&apos;u&apos;) ._br_CRAF(RBD=3, Dm=1, rafi=None, S259=&apos;u&apos;, S338=&apos;p&apos;, ERKS642=&apos;p&apos;) ._br_RAS(raf=2, G=&apos;T&apos;) ._br_RAS(raf=3, G=&apos;T&apos;)" compartment="default" initialAmount="0" hasOnlySubstanceUnits="true" boundaryCondition="false" constant="false"/>
      <species id="__s807" name="BRAF(RBD=2, Dm=1, rafi=None, V600=&apos;WT&apos;, S365=&apos;u&apos;, ERKT753=&apos;u&apos;) ._br_CRAF(RBD=None, Dm=1, rafi=None, S259=&apos;u&apos;, S338=&apos;p&apos;, ERKS642=&apos;p&apos;) ._br_RAS(raf=2, G=&apos;T&apos;)" compartment="default" initialAmount="0" hasOnlySubstanceUnits="true" boundaryCondition="false" constant="false"/>
      <species id="__s808" name="BRAF(RBD=2, Dm=1, rafi=None, V600=&apos;WT&apos;, S365=&apos;u&apos;, ERKT753=&apos;u&apos;) ._br_CRAF(RBD=3, Dm=1, rafi=4, S259=&apos;u&apos;, S338=&apos;p&apos;, ERKS642=&apos;p&apos;) ._br_RAFi1(raf=4) ._br_RAS(raf=2, G=&apos;T&apos;) ._br_RAS(raf=3, G=&apos;T&apos;)" compartment="default" initialAmount="0" hasOnlySubstanceUnits="true" boundaryCondition="false" constant="false"/>
      <species id="__s809" name="BRAF(RBD=2, Dm=1, rafi=None, V600=&apos;WT&apos;, S365=&apos;u&apos;, ERKT753=&apos;u&apos;) ._br_CRAF(RBD=3, Dm=1, rafi=4, S259=&apos;u&apos;, S338=&apos;p&apos;, ERKS642=&apos;p&apos;) ._br_RAFi2(raf=4) ._br_RAS(raf=2, G=&apos;T&apos;) ._br_RAS(raf=3, G=&apos;T&apos;)" compartment="default" initialAmount="0" hasOnlySubstanceUnits="true" boundaryCondition="false" constant="false"/>
      <species id="__s810" name="BRAF(RBD=2, Dm=1, rafi=None, V600=&apos;WT&apos;, S365=&apos;u&apos;, ERKT753=&apos;u&apos;) ._br_CRAF(RBD=None, Dm=1, rafi=3, S259=&apos;u&apos;, S338=&apos;p&apos;, ERKS642=&apos;p&apos;) ._br_RAFi1(raf=3) ._br_RAS(raf=2, G=&apos;T&apos;)" compartment="default" initialAmount="0" hasOnlySubstanceUnits="true" boundaryCondition="false" constant="false"/>
      <species id="__s811" name="BRAF(RBD=2, Dm=1, rafi=None, V600=&apos;WT&apos;, S365=&apos;u&apos;, ERKT753=&apos;u&apos;) ._br_CRAF(RBD=None, Dm=1, rafi=3, S259=&apos;u&apos;, S338=&apos;p&apos;, ERKS642=&apos;p&apos;) ._br_RAFi2(raf=3) ._br_RAS(raf=2, G=&apos;T&apos;)" compartment="default" initialAmount="0" hasOnlySubstanceUnits="true" boundaryCondition="false" constant="false"/>
      <species id="__s812" name="BRAF(RBD=None, Dm=1, rafi=2, V600=&apos;WT&apos;, S365=&apos;u&apos;, ERKT753=&apos;u&apos;) ._br_CRAF(RBD=None, Dm=1, rafi=None, S259=&apos;u&apos;, S338=&apos;u&apos;, ERKS642=&apos;p&apos;) ._br_RAFi1(raf=2)" compartment="default" initialAmount="0" hasOnlySubstanceUnits="true" boundaryCondition="false" constant="false"/>
      <species id="__s813" name="BRAF(RBD=None, Dm=1, rafi=2, V600=&apos;WT&apos;, S365=&apos;u&apos;, ERKT753=&apos;u&apos;) ._br_CRAF(RBD=3, Dm=1, rafi=None, S259=&apos;u&apos;, S338=&apos;u&apos;, ERKS642=&apos;p&apos;) ._br_RAFi1(raf=2) ._br_RAS(raf=3, G=&apos;T&apos;)" compartment="default" initialAmount="0" hasOnlySubstanceUnits="true" boundaryCondition="false" constant="false"/>
      <species id="__s814" name="BRAF(RBD=None, Dm=1, rafi=2, V600=&apos;WT&apos;, S365=&apos;u&apos;, ERKT753=&apos;u&apos;) ._br_CRAF(RBD=None, Dm=1, rafi=3, S259=&apos;u&apos;, S338=&apos;u&apos;, ERKS642=&apos;p&apos;) ._br_RAFi1(raf=2) ._br_RAFi1(raf=3)" compartment="default" initialAmount="0" hasOnlySubstanceUnits="true" boundaryCondition="false" constant="false"/>
      <species id="__s815" name="BRAF(RBD=None, Dm=1, rafi=2, V600=&apos;WT&apos;, S365=&apos;u&apos;, ERKT753=&apos;u&apos;) ._br_CRAF(RBD=None, Dm=1, rafi=3, S259=&apos;u&apos;, S338=&apos;u&apos;, ERKS642=&apos;p&apos;) ._br_RAFi1(raf=2) ._br_RAFi2(raf=3)" compartment="default" initialAmount="0" hasOnlySubstanceUnits="true" boundaryCondition="false" constant="false"/>
      <species id="__s816" name="BRAF(RBD=None, Dm=1, rafi=2, V600=&apos;WT&apos;, S365=&apos;u&apos;, ERKT753=&apos;u&apos;) ._br_CRAF(RBD=3, Dm=1, rafi=4, S259=&apos;u&apos;, S338=&apos;u&apos;, ERKS642=&apos;p&apos;) ._br_RAFi1(raf=2) ._br_RAFi1(raf=4) ._br_RAS(raf=3, G=&apos;T&apos;)" compartment="default" initialAmount="0" hasOnlySubstanceUnits="true" boundaryCondition="false" constant="false"/>
      <species id="__s817" name="BRAF(RBD=None, Dm=1, rafi=2, V600=&apos;WT&apos;, S365=&apos;u&apos;, ERKT753=&apos;u&apos;) ._br_CRAF(RBD=3, Dm=1, rafi=4, S259=&apos;u&apos;, S338=&apos;u&apos;, ERKS642=&apos;p&apos;) ._br_RAFi1(raf=2) ._br_RAFi2(raf=4) ._br_RAS(raf=3, G=&apos;T&apos;)" compartment="default" initialAmount="0" hasOnlySubstanceUnits="true" boundaryCondition="false" constant="false"/>
      <species id="__s818" name="BRAF(RBD=None, Dm=1, rafi=2, V600=&apos;WT&apos;, S365=&apos;u&apos;, ERKT753=&apos;u&apos;) ._br_CRAF(RBD=3, Dm=1, rafi=None, S259=&apos;u&apos;, S338=&apos;p&apos;, ERKS642=&apos;p&apos;) ._br_RAFi1(raf=2) ._br_RAS(raf=3, G=&apos;T&apos;)" compartment="default" initialAmount="0" hasOnlySubstanceUnits="true" boundaryCondition="false" constant="false"/>
      <species id="__s819" name="BRAF(RBD=None, Dm=1, rafi=2, V600=&apos;WT&apos;, S365=&apos;u&apos;, ERKT753=&apos;u&apos;) ._br_CRAF(RBD=None, Dm=1, rafi=None, S259=&apos;u&apos;, S338=&apos;p&apos;, ERKS642=&apos;p&apos;) ._br_RAFi1(raf=2)" compartment="default" initialAmount="0" hasOnlySubstanceUnits="true" boundaryCondition="false" constant="false"/>
      <species id="__s820" name="BRAF(RBD=None, Dm=1, rafi=2, V600=&apos;WT&apos;, S365=&apos;u&apos;, ERKT753=&apos;u&apos;) ._br_CRAF(RBD=3, Dm=1, rafi=4, S259=&apos;u&apos;, S338=&apos;p&apos;, ERKS642=&apos;p&apos;) ._br_RAFi1(raf=2) ._br_RAFi1(raf=4) ._br_RAS(raf=3, G=&apos;T&apos;)" compartment="default" initialAmount="0" hasOnlySubstanceUnits="true" boundaryCondition="false" constant="false"/>
      <species id="__s821" name="BRAF(RBD=None, Dm=1, rafi=2, V600=&apos;WT&apos;, S365=&apos;u&apos;, ERKT753=&apos;u&apos;) ._br_CRAF(RBD=3, Dm=1, rafi=4, S259=&apos;u&apos;, S338=&apos;p&apos;, ERKS642=&apos;p&apos;) ._br_RAFi1(raf=2) ._br_RAFi2(raf=4) ._br_RAS(raf=3, G=&apos;T&apos;)" compartment="default" initialAmount="0" hasOnlySubstanceUnits="true" boundaryCondition="false" constant="false"/>
      <species id="__s822" name="BRAF(RBD=None, Dm=1, rafi=2, V600=&apos;WT&apos;, S365=&apos;u&apos;, ERKT753=&apos;u&apos;) ._br_CRAF(RBD=None, Dm=1, rafi=3, S259=&apos;u&apos;, S338=&apos;p&apos;, ERKS642=&apos;p&apos;) ._br_RAFi1(raf=2) ._br_RAFi1(raf=3)" compartment="default" initialAmount="0" hasOnlySubstanceUnits="true" boundaryCondition="false" constant="false"/>
      <species id="__s823" name="BRAF(RBD=None, Dm=1, rafi=2, V600=&apos;WT&apos;, S365=&apos;u&apos;, ERKT753=&apos;u&apos;) ._br_CRAF(RBD=None, Dm=1, rafi=3, S259=&apos;u&apos;, S338=&apos;p&apos;, ERKS642=&apos;p&apos;) ._br_RAFi1(raf=2) ._br_RAFi2(raf=3)" compartment="default" initialAmount="0" hasOnlySubstanceUnits="true" boundaryCondition="false" constant="false"/>
      <species id="__s824" name="BRAF(RBD=None, Dm=1, rafi=2, V600=&apos;WT&apos;, S365=&apos;u&apos;, ERKT753=&apos;u&apos;) ._br_CRAF(RBD=None, Dm=1, rafi=None, S259=&apos;u&apos;, S338=&apos;u&apos;, ERKS642=&apos;p&apos;) ._br_RAFi2(raf=2)" compartment="default" initialAmount="0" hasOnlySubstanceUnits="true" boundaryCondition="false" constant="false"/>
      <species id="__s825" name="BRAF(RBD=None, Dm=1, rafi=2, V600=&apos;WT&apos;, S365=&apos;u&apos;, ERKT753=&apos;u&apos;) ._br_CRAF(RBD=3, Dm=1, rafi=None, S259=&apos;u&apos;, S338=&apos;u&apos;, ERKS642=&apos;p&apos;) ._br_RAFi2(raf=2) ._br_RAS(raf=3, G=&apos;T&apos;)" compartment="default" initialAmount="0" hasOnlySubstanceUnits="true" boundaryCondition="false" constant="false"/>
      <species id="__s826" name="BRAF(RBD=None, Dm=1, rafi=2, V600=&apos;WT&apos;, S365=&apos;u&apos;, ERKT753=&apos;u&apos;) ._br_CRAF(RBD=None, Dm=1, rafi=3, S259=&apos;u&apos;, S338=&apos;u&apos;, ERKS642=&apos;p&apos;) ._br_RAFi1(raf=3) ._br_RAFi2(raf=2)" compartment="default" initialAmount="0" hasOnlySubstanceUnits="true" boundaryCondition="false" constant="false"/>
      <species id="__s827" name="BRAF(RBD=None, Dm=1, rafi=2, V600=&apos;WT&apos;, S365=&apos;u&apos;, ERKT753=&apos;u&apos;) ._br_CRAF(RBD=None, Dm=1, rafi=3, S259=&apos;u&apos;, S338=&apos;u&apos;, ERKS642=&apos;p&apos;) ._br_RAFi2(raf=2) ._br_RAFi2(raf=3)" compartment="default" initialAmount="0" hasOnlySubstanceUnits="true" boundaryCondition="false" constant="false"/>
      <species id="__s828" name="BRAF(RBD=None, Dm=1, rafi=2, V600=&apos;WT&apos;, S365=&apos;u&apos;, ERKT753=&apos;u&apos;) ._br_CRAF(RBD=3, Dm=1, rafi=4, S259=&apos;u&apos;, S338=&apos;u&apos;, ERKS642=&apos;p&apos;) ._br_RAFi1(raf=4) ._br_RAFi2(raf=2) ._br_RAS(raf=3, G=&apos;T&apos;)" compartment="default" initialAmount="0" hasOnlySubstanceUnits="true" boundaryCondition="false" constant="false"/>
      <species id="__s829" name="BRAF(RBD=None, Dm=1, rafi=2, V600=&apos;WT&apos;, S365=&apos;u&apos;, ERKT753=&apos;u&apos;) ._br_CRAF(RBD=3, Dm=1, rafi=4, S259=&apos;u&apos;, S338=&apos;u&apos;, ERKS642=&apos;p&apos;) ._br_RAFi2(raf=2) ._br_RAFi2(raf=4) ._br_RAS(raf=3, G=&apos;T&apos;)" compartment="default" initialAmount="0" hasOnlySubstanceUnits="true" boundaryCondition="false" constant="false"/>
      <species id="__s830" name="BRAF(RBD=None, Dm=1, rafi=2, V600=&apos;WT&apos;, S365=&apos;u&apos;, ERKT753=&apos;u&apos;) ._br_CRAF(RBD=3, Dm=1, rafi=None, S259=&apos;u&apos;, S338=&apos;p&apos;, ERKS642=&apos;p&apos;) ._br_RAFi2(raf=2) ._br_RAS(raf=3, G=&apos;T&apos;)" compartment="default" initialAmount="0" hasOnlySubstanceUnits="true" boundaryCondition="false" constant="false"/>
      <species id="__s831" name="BRAF(RBD=None, Dm=1, rafi=2, V600=&apos;WT&apos;, S365=&apos;u&apos;, ERKT753=&apos;u&apos;) ._br_CRAF(RBD=None, Dm=1, rafi=None, S259=&apos;u&apos;, S338=&apos;p&apos;, ERKS642=&apos;p&apos;) ._br_RAFi2(raf=2)" compartment="default" initialAmount="0" hasOnlySubstanceUnits="true" boundaryCondition="false" constant="false"/>
      <species id="__s832" name="BRAF(RBD=None, Dm=1, rafi=2, V600=&apos;WT&apos;, S365=&apos;u&apos;, ERKT753=&apos;u&apos;) ._br_CRAF(RBD=3, Dm=1, rafi=4, S259=&apos;u&apos;, S338=&apos;p&apos;, ERKS642=&apos;p&apos;) ._br_RAFi1(raf=4) ._br_RAFi2(raf=2) ._br_RAS(raf=3, G=&apos;T&apos;)" compartment="default" initialAmount="0" hasOnlySubstanceUnits="true" boundaryCondition="false" constant="false"/>
      <species id="__s833" name="BRAF(RBD=None, Dm=1, rafi=2, V600=&apos;WT&apos;, S365=&apos;u&apos;, ERKT753=&apos;u&apos;) ._br_CRAF(RBD=3, Dm=1, rafi=4, S259=&apos;u&apos;, S338=&apos;p&apos;, ERKS642=&apos;p&apos;) ._br_RAFi2(raf=2) ._br_RAFi2(raf=4) ._br_RAS(raf=3, G=&apos;T&apos;)" compartment="default" initialAmount="0" hasOnlySubstanceUnits="true" boundaryCondition="false" constant="false"/>
      <species id="__s834" name="BRAF(RBD=None, Dm=1, rafi=2, V600=&apos;WT&apos;, S365=&apos;u&apos;, ERKT753=&apos;u&apos;) ._br_CRAF(RBD=None, Dm=1, rafi=3, S259=&apos;u&apos;, S338=&apos;p&apos;, ERKS642=&apos;p&apos;) ._br_RAFi1(raf=3) ._br_RAFi2(raf=2)" compartment="default" initialAmount="0" hasOnlySubstanceUnits="true" boundaryCondition="false" constant="false"/>
      <species id="__s835" name="BRAF(RBD=None, Dm=1, rafi=2, V600=&apos;WT&apos;, S365=&apos;u&apos;, ERKT753=&apos;u&apos;) ._br_CRAF(RBD=None, Dm=1, rafi=3, S259=&apos;u&apos;, S338=&apos;p&apos;, ERKS642=&apos;p&apos;) ._br_RAFi2(raf=2) ._br_RAFi2(raf=3)" compartment="default" initialAmount="0" hasOnlySubstanceUnits="true" boundaryCondition="false" constant="false"/>
      <species id="__s836" name="BRAF(RBD=2, Dm=1, rafi=3, V600=&apos;WT&apos;, S365=&apos;u&apos;, ERKT753=&apos;u&apos;) ._br_CRAF(RBD=None, Dm=1, rafi=None, S259=&apos;u&apos;, S338=&apos;u&apos;, ERKS642=&apos;p&apos;) ._br_RAFi1(raf=3) ._br_RAS(raf=2, G=&apos;T&apos;)" compartment="default" initialAmount="0" hasOnlySubstanceUnits="true" boundaryCondition="false" constant="false"/>
      <species id="__s837" name="BRAF(RBD=2, Dm=1, rafi=3, V600=&apos;WT&apos;, S365=&apos;u&apos;, ERKT753=&apos;u&apos;) ._br_CRAF(RBD=4, Dm=1, rafi=None, S259=&apos;u&apos;, S338=&apos;u&apos;, ERKS642=&apos;p&apos;) ._br_RAFi1(raf=3) ._br_RAS(raf=2, G=&apos;T&apos;) ._br_RAS(raf=4, G=&apos;T&apos;)" compartment="default" initialAmount="0" hasOnlySubstanceUnits="true" boundaryCondition="false" constant="false"/>
      <species id="__s838" name="BRAF(RBD=2, Dm=1, rafi=3, V600=&apos;WT&apos;, S365=&apos;u&apos;, ERKT753=&apos;u&apos;) ._br_CRAF(RBD=None, Dm=1, rafi=4, S259=&apos;u&apos;, S338=&apos;u&apos;, ERKS642=&apos;p&apos;) ._br_RAFi1(raf=3) ._br_RAFi1(raf=4) ._br_RAS(raf=2, G=&apos;T&apos;)" compartment="default" initialAmount="0" hasOnlySubstanceUnits="true" boundaryCondition="false" constant="false"/>
      <species id="__s839" name="BRAF(RBD=2, Dm=1, rafi=3, V600=&apos;WT&apos;, S365=&apos;u&apos;, ERKT753=&apos;u&apos;) ._br_CRAF(RBD=None, Dm=1, rafi=4, S259=&apos;u&apos;, S338=&apos;u&apos;, ERKS642=&apos;p&apos;) ._br_RAFi1(raf=3) ._br_RAFi2(raf=4) ._br_RAS(raf=2, G=&apos;T&apos;)" compartment="default" initialAmount="0" hasOnlySubstanceUnits="true" boundaryCondition="false" constant="false"/>
      <species id="__s840" name="BRAF(RBD=2, Dm=1, rafi=3, V600=&apos;WT&apos;, S365=&apos;u&apos;, ERKT753=&apos;u&apos;) ._br_CRAF(RBD=4, Dm=1, rafi=5, S259=&apos;u&apos;, S338=&apos;u&apos;, ERKS642=&apos;p&apos;) ._br_RAFi1(raf=3) ._br_RAFi1(raf=5) ._br_RAS(raf=2, G=&apos;T&apos;) ._br_RAS(raf=4, G=&apos;T&apos;)" compartment="default" initialAmount="0" hasOnlySubstanceUnits="true" boundaryCondition="false" constant="false"/>
      <species id="__s841" name="BRAF(RBD=2, Dm=1, rafi=3, V600=&apos;WT&apos;, S365=&apos;u&apos;, ERKT753=&apos;u&apos;) ._br_CRAF(RBD=4, Dm=1, rafi=5, S259=&apos;u&apos;, S338=&apos;u&apos;, ERKS642=&apos;p&apos;) ._br_RAFi1(raf=3) ._br_RAFi2(raf=5) ._br_RAS(raf=2, G=&apos;T&apos;) ._br_RAS(raf=4, G=&apos;T&apos;)" compartment="default" initialAmount="0" hasOnlySubstanceUnits="true" boundaryCondition="false" constant="false"/>
      <species id="__s842" name="BRAF(RBD=2, Dm=1, rafi=3, V600=&apos;WT&apos;, S365=&apos;u&apos;, ERKT753=&apos;u&apos;) ._br_CRAF(RBD=4, Dm=1, rafi=None, S259=&apos;u&apos;, S338=&apos;p&apos;, ERKS642=&apos;p&apos;) ._br_RAFi1(raf=3) ._br_RAS(raf=2, G=&apos;T&apos;) ._br_RAS(raf=4, G=&apos;T&apos;)" compartment="default" initialAmount="0" hasOnlySubstanceUnits="true" boundaryCondition="false" constant="false"/>
      <species id="__s843" name="BRAF(RBD=2, Dm=1, rafi=3, V600=&apos;WT&apos;, S365=&apos;u&apos;, ERKT753=&apos;u&apos;) ._br_CRAF(RBD=None, Dm=1, rafi=None, S259=&apos;u&apos;, S338=&apos;p&apos;, ERKS642=&apos;p&apos;) ._br_RAFi1(raf=3) ._br_RAS(raf=2, G=&apos;T&apos;)" compartment="default" initialAmount="0" hasOnlySubstanceUnits="true" boundaryCondition="false" constant="false"/>
      <species id="__s844" name="BRAF(RBD=2, Dm=1, rafi=3, V600=&apos;WT&apos;, S365=&apos;u&apos;, ERKT753=&apos;u&apos;) ._br_CRAF(RBD=4, Dm=1, rafi=5, S259=&apos;u&apos;, S338=&apos;p&apos;, ERKS642=&apos;p&apos;) ._br_RAFi1(raf=3) ._br_RAFi1(raf=5) ._br_RAS(raf=2, G=&apos;T&apos;) ._br_RAS(raf=4, G=&apos;T&apos;)" compartment="default" initialAmount="0" hasOnlySubstanceUnits="true" boundaryCondition="false" constant="false"/>
      <species id="__s845" name="BRAF(RBD=2, Dm=1, rafi=3, V600=&apos;WT&apos;, S365=&apos;u&apos;, ERKT753=&apos;u&apos;) ._br_CRAF(RBD=4, Dm=1, rafi=5, S259=&apos;u&apos;, S338=&apos;p&apos;, ERKS642=&apos;p&apos;) ._br_RAFi1(raf=3) ._br_RAFi2(raf=5) ._br_RAS(raf=2, G=&apos;T&apos;) ._br_RAS(raf=4, G=&apos;T&apos;)" compartment="default" initialAmount="0" hasOnlySubstanceUnits="true" boundaryCondition="false" constant="false"/>
      <species id="__s846" name="BRAF(RBD=2, Dm=1, rafi=3, V600=&apos;WT&apos;, S365=&apos;u&apos;, ERKT753=&apos;u&apos;) ._br_CRAF(RBD=None, Dm=1, rafi=4, S259=&apos;u&apos;, S338=&apos;p&apos;, ERKS642=&apos;p&apos;) ._br_RAFi1(raf=3) ._br_RAFi1(raf=4) ._br_RAS(raf=2, G=&apos;T&apos;)" compartment="default" initialAmount="0" hasOnlySubstanceUnits="true" boundaryCondition="false" constant="false"/>
      <species id="__s847" name="BRAF(RBD=2, Dm=1, rafi=3, V600=&apos;WT&apos;, S365=&apos;u&apos;, ERKT753=&apos;u&apos;) ._br_CRAF(RBD=None, Dm=1, rafi=4, S259=&apos;u&apos;, S338=&apos;p&apos;, ERKS642=&apos;p&apos;) ._br_RAFi1(raf=3) ._br_RAFi2(raf=4) ._br_RAS(raf=2, G=&apos;T&apos;)" compartment="default" initialAmount="0" hasOnlySubstanceUnits="true" boundaryCondition="false" constant="false"/>
      <species id="__s848" name="BRAF(RBD=2, Dm=1, rafi=3, V600=&apos;WT&apos;, S365=&apos;u&apos;, ERKT753=&apos;u&apos;) ._br_CRAF(RBD=None, Dm=1, rafi=None, S259=&apos;u&apos;, S338=&apos;u&apos;, ERKS642=&apos;p&apos;) ._br_RAFi2(raf=3) ._br_RAS(raf=2, G=&apos;T&apos;)" compartment="default" initialAmount="0" hasOnlySubstanceUnits="true" boundaryCondition="false" constant="false"/>
      <species id="__s849" name="BRAF(RBD=2, Dm=1, rafi=3, V600=&apos;WT&apos;, S365=&apos;u&apos;, ERKT753=&apos;u&apos;) ._br_CRAF(RBD=4, Dm=1, rafi=None, S259=&apos;u&apos;, S338=&apos;u&apos;, ERKS642=&apos;p&apos;) ._br_RAFi2(raf=3) ._br_RAS(raf=2, G=&apos;T&apos;) ._br_RAS(raf=4, G=&apos;T&apos;)" compartment="default" initialAmount="0" hasOnlySubstanceUnits="true" boundaryCondition="false" constant="false"/>
      <species id="__s850" name="BRAF(RBD=2, Dm=1, rafi=3, V600=&apos;WT&apos;, S365=&apos;u&apos;, ERKT753=&apos;u&apos;) ._br_CRAF(RBD=None, Dm=1, rafi=4, S259=&apos;u&apos;, S338=&apos;u&apos;, ERKS642=&apos;p&apos;) ._br_RAFi1(raf=4) ._br_RAFi2(raf=3) ._br_RAS(raf=2, G=&apos;T&apos;)" compartment="default" initialAmount="0" hasOnlySubstanceUnits="true" boundaryCondition="false" constant="false"/>
      <species id="__s851" name="BRAF(RBD=2, Dm=1, rafi=3, V600=&apos;WT&apos;, S365=&apos;u&apos;, ERKT753=&apos;u&apos;) ._br_CRAF(RBD=None, Dm=1, rafi=4, S259=&apos;u&apos;, S338=&apos;u&apos;, ERKS642=&apos;p&apos;) ._br_RAFi2(raf=3) ._br_RAFi2(raf=4) ._br_RAS(raf=2, G=&apos;T&apos;)" compartment="default" initialAmount="0" hasOnlySubstanceUnits="true" boundaryCondition="false" constant="false"/>
      <species id="__s852" name="BRAF(RBD=2, Dm=1, rafi=3, V600=&apos;WT&apos;, S365=&apos;u&apos;, ERKT753=&apos;u&apos;) ._br_CRAF(RBD=4, Dm=1, rafi=5, S259=&apos;u&apos;, S338=&apos;u&apos;, ERKS642=&apos;p&apos;) ._br_RAFi1(raf=5) ._br_RAFi2(raf=3) ._br_RAS(raf=2, G=&apos;T&apos;) ._br_RAS(raf=4, G=&apos;T&apos;)" compartment="default" initialAmount="0" hasOnlySubstanceUnits="true" boundaryCondition="false" constant="false"/>
      <species id="__s853" name="BRAF(RBD=2, Dm=1, rafi=3, V600=&apos;WT&apos;, S365=&apos;u&apos;, ERKT753=&apos;u&apos;) ._br_CRAF(RBD=4, Dm=1, rafi=5, S259=&apos;u&apos;, S338=&apos;u&apos;, ERKS642=&apos;p&apos;) ._br_RAFi2(raf=3) ._br_RAFi2(raf=5) ._br_RAS(raf=2, G=&apos;T&apos;) ._br_RAS(raf=4, G=&apos;T&apos;)" compartment="default" initialAmount="0" hasOnlySubstanceUnits="true" boundaryCondition="false" constant="false"/>
      <species id="__s854" name="BRAF(RBD=2, Dm=1, rafi=3, V600=&apos;WT&apos;, S365=&apos;u&apos;, ERKT753=&apos;u&apos;) ._br_CRAF(RBD=4, Dm=1, rafi=None, S259=&apos;u&apos;, S338=&apos;p&apos;, ERKS642=&apos;p&apos;) ._br_RAFi2(raf=3) ._br_RAS(raf=2, G=&apos;T&apos;) ._br_RAS(raf=4, G=&apos;T&apos;)" compartment="default" initialAmount="0" hasOnlySubstanceUnits="true" boundaryCondition="false" constant="false"/>
      <species id="__s855" name="BRAF(RBD=2, Dm=1, rafi=3, V600=&apos;WT&apos;, S365=&apos;u&apos;, ERKT753=&apos;u&apos;) ._br_CRAF(RBD=None, Dm=1, rafi=None, S259=&apos;u&apos;, S338=&apos;p&apos;, ERKS642=&apos;p&apos;) ._br_RAFi2(raf=3) ._br_RAS(raf=2, G=&apos;T&apos;)" compartment="default" initialAmount="0" hasOnlySubstanceUnits="true" boundaryCondition="false" constant="false"/>
      <species id="__s856" name="BRAF(RBD=2, Dm=1, rafi=3, V600=&apos;WT&apos;, S365=&apos;u&apos;, ERKT753=&apos;u&apos;) ._br_CRAF(RBD=4, Dm=1, rafi=5, S259=&apos;u&apos;, S338=&apos;p&apos;, ERKS642=&apos;p&apos;) ._br_RAFi1(raf=5) ._br_RAFi2(raf=3) ._br_RAS(raf=2, G=&apos;T&apos;) ._br_RAS(raf=4, G=&apos;T&apos;)" compartment="default" initialAmount="0" hasOnlySubstanceUnits="true" boundaryCondition="false" constant="false"/>
      <species id="__s857" name="BRAF(RBD=2, Dm=1, rafi=3, V600=&apos;WT&apos;, S365=&apos;u&apos;, ERKT753=&apos;u&apos;) ._br_CRAF(RBD=4, Dm=1, rafi=5, S259=&apos;u&apos;, S338=&apos;p&apos;, ERKS642=&apos;p&apos;) ._br_RAFi2(raf=3) ._br_RAFi2(raf=5) ._br_RAS(raf=2, G=&apos;T&apos;) ._br_RAS(raf=4, G=&apos;T&apos;)" compartment="default" initialAmount="0" hasOnlySubstanceUnits="true" boundaryCondition="false" constant="false"/>
      <species id="__s858" name="BRAF(RBD=2, Dm=1, rafi=3, V600=&apos;WT&apos;, S365=&apos;u&apos;, ERKT753=&apos;u&apos;) ._br_CRAF(RBD=None, Dm=1, rafi=4, S259=&apos;u&apos;, S338=&apos;p&apos;, ERKS642=&apos;p&apos;) ._br_RAFi1(raf=4) ._br_RAFi2(raf=3) ._br_RAS(raf=2, G=&apos;T&apos;)" compartment="default" initialAmount="0" hasOnlySubstanceUnits="true" boundaryCondition="false" constant="false"/>
      <species id="__s859" name="BRAF(RBD=2, Dm=1, rafi=3, V600=&apos;WT&apos;, S365=&apos;u&apos;, ERKT753=&apos;u&apos;) ._br_CRAF(RBD=None, Dm=1, rafi=4, S259=&apos;u&apos;, S338=&apos;p&apos;, ERKS642=&apos;p&apos;) ._br_RAFi2(raf=3) ._br_RAFi2(raf=4) ._br_RAS(raf=2, G=&apos;T&apos;)" compartment="default" initialAmount="0" hasOnlySubstanceUnits="true" boundaryCondition="false" constant="false"/>
      <species id="__s860" name="BRAF(RBD=None, Dm=1, rafi=None, V600=&apos;WT&apos;, S365=&apos;u&apos;, ERKT753=&apos;p&apos;) ._br_CRAF(RBD=None, Dm=1, rafi=None, S259=&apos;u&apos;, S338=&apos;u&apos;, ERKS642=&apos;u&apos;)" compartment="default" initialAmount="0" hasOnlySubstanceUnits="true" boundaryCondition="false" constant="false"/>
      <species id="__s861" name="BRAF(RBD=None, Dm=1, rafi=None, V600=&apos;WT&apos;, S365=&apos;u&apos;, ERKT753=&apos;p&apos;) ._br_CRAF(RBD=2, Dm=1, rafi=None, S259=&apos;u&apos;, S338=&apos;u&apos;, ERKS642=&apos;u&apos;) ._br_RAS(raf=2, G=&apos;T&apos;)" compartment="default" initialAmount="0" hasOnlySubstanceUnits="true" boundaryCondition="false" constant="false"/>
      <species id="__s862" name="BRAF(RBD=None, Dm=1, rafi=None, V600=&apos;WT&apos;, S365=&apos;u&apos;, ERKT753=&apos;p&apos;) ._br_CRAF(RBD=None, Dm=1, rafi=2, S259=&apos;u&apos;, S338=&apos;u&apos;, ERKS642=&apos;u&apos;) ._br_RAFi1(raf=2)" compartment="default" initialAmount="0" hasOnlySubstanceUnits="true" boundaryCondition="false" constant="false"/>
      <species id="__s863" name="BRAF(RBD=None, Dm=1, rafi=None, V600=&apos;WT&apos;, S365=&apos;u&apos;, ERKT753=&apos;p&apos;) ._br_CRAF(RBD=None, Dm=1, rafi=2, S259=&apos;u&apos;, S338=&apos;u&apos;, ERKS642=&apos;u&apos;) ._br_RAFi2(raf=2)" compartment="default" initialAmount="0" hasOnlySubstanceUnits="true" boundaryCondition="false" constant="false"/>
      <species id="__s864" name="BRAF(RBD=None, Dm=1, rafi=None, V600=&apos;WT&apos;, S365=&apos;u&apos;, ERKT753=&apos;p&apos;) ._br_CRAF(RBD=2, Dm=1, rafi=3, S259=&apos;u&apos;, S338=&apos;u&apos;, ERKS642=&apos;u&apos;) ._br_RAFi1(raf=3) ._br_RAS(raf=2, G=&apos;T&apos;)" compartment="default" initialAmount="0" hasOnlySubstanceUnits="true" boundaryCondition="false" constant="false"/>
      <species id="__s865" name="BRAF(RBD=None, Dm=1, rafi=None, V600=&apos;WT&apos;, S365=&apos;u&apos;, ERKT753=&apos;p&apos;) ._br_CRAF(RBD=2, Dm=1, rafi=3, S259=&apos;u&apos;, S338=&apos;u&apos;, ERKS642=&apos;u&apos;) ._br_RAFi2(raf=3) ._br_RAS(raf=2, G=&apos;T&apos;)" compartment="default" initialAmount="0" hasOnlySubstanceUnits="true" boundaryCondition="false" constant="false"/>
      <species id="__s866" name="BRAF(RBD=None, Dm=1, rafi=None, V600=&apos;WT&apos;, S365=&apos;u&apos;, ERKT753=&apos;p&apos;) ._br_CRAF(RBD=2, Dm=1, rafi=None, S259=&apos;u&apos;, S338=&apos;p&apos;, ERKS642=&apos;u&apos;) ._br_RAS(raf=2, G=&apos;T&apos;)" compartment="default" initialAmount="0" hasOnlySubstanceUnits="true" boundaryCondition="false" constant="false"/>
      <species id="__s867" name="BRAF(RBD=None, Dm=1, rafi=None, V600=&apos;WT&apos;, S365=&apos;u&apos;, ERKT753=&apos;p&apos;) ._br_CRAF(RBD=None, Dm=1, rafi=None, S259=&apos;u&apos;, S338=&apos;p&apos;, ERKS642=&apos;u&apos;)" compartment="default" initialAmount="0" hasOnlySubstanceUnits="true" boundaryCondition="false" constant="false"/>
      <species id="__s868" name="BRAF(RBD=None, Dm=1, rafi=None, V600=&apos;WT&apos;, S365=&apos;u&apos;, ERKT753=&apos;p&apos;) ._br_CRAF(RBD=2, Dm=1, rafi=3, S259=&apos;u&apos;, S338=&apos;p&apos;, ERKS642=&apos;u&apos;) ._br_RAFi1(raf=3) ._br_RAS(raf=2, G=&apos;T&apos;)" compartment="default" initialAmount="0" hasOnlySubstanceUnits="true" boundaryCondition="false" constant="false"/>
      <species id="__s869" name="BRAF(RBD=None, Dm=1, rafi=None, V600=&apos;WT&apos;, S365=&apos;u&apos;, ERKT753=&apos;p&apos;) ._br_CRAF(RBD=2, Dm=1, rafi=3, S259=&apos;u&apos;, S338=&apos;p&apos;, ERKS642=&apos;u&apos;) ._br_RAFi2(raf=3) ._br_RAS(raf=2, G=&apos;T&apos;)" compartment="default" initialAmount="0" hasOnlySubstanceUnits="true" boundaryCondition="false" constant="false"/>
      <species id="__s870" name="BRAF(RBD=None, Dm=1, rafi=None, V600=&apos;WT&apos;, S365=&apos;u&apos;, ERKT753=&apos;p&apos;) ._br_CRAF(RBD=None, Dm=1, rafi=2, S259=&apos;u&apos;, S338=&apos;p&apos;, ERKS642=&apos;u&apos;) ._br_RAFi1(raf=2)" compartment="default" initialAmount="0" hasOnlySubstanceUnits="true" boundaryCondition="false" constant="false"/>
      <species id="__s871" name="BRAF(RBD=None, Dm=1, rafi=None, V600=&apos;WT&apos;, S365=&apos;u&apos;, ERKT753=&apos;p&apos;) ._br_CRAF(RBD=None, Dm=1, rafi=2, S259=&apos;u&apos;, S338=&apos;p&apos;, ERKS642=&apos;u&apos;) ._br_RAFi2(raf=2)" compartment="default" initialAmount="0" hasOnlySubstanceUnits="true" boundaryCondition="false" constant="false"/>
      <species id="__s872" name="BRAF(RBD=None, Dm=1, rafi=None, V600=&apos;WT&apos;, S365=&apos;u&apos;, ERKT753=&apos;p&apos;) ._br_CRAF(RBD=None, Dm=1, rafi=None, S259=&apos;u&apos;, S338=&apos;u&apos;, ERKS642=&apos;p&apos;)" compartment="default" initialAmount="0" hasOnlySubstanceUnits="true" boundaryCondition="false" constant="false"/>
      <species id="__s873" name="BRAF(RBD=None, Dm=1, rafi=None, V600=&apos;WT&apos;, S365=&apos;u&apos;, ERKT753=&apos;p&apos;) ._br_CRAF(RBD=2, Dm=1, rafi=None, S259=&apos;u&apos;, S338=&apos;u&apos;, ERKS642=&apos;p&apos;) ._br_RAS(raf=2, G=&apos;T&apos;)" compartment="default" initialAmount="0" hasOnlySubstanceUnits="true" boundaryCondition="false" constant="false"/>
      <species id="__s874" name="BRAF(RBD=None, Dm=1, rafi=None, V600=&apos;WT&apos;, S365=&apos;u&apos;, ERKT753=&apos;p&apos;) ._br_CRAF(RBD=None, Dm=1, rafi=2, S259=&apos;u&apos;, S338=&apos;u&apos;, ERKS642=&apos;p&apos;) ._br_RAFi1(raf=2)" compartment="default" initialAmount="0" hasOnlySubstanceUnits="true" boundaryCondition="false" constant="false"/>
      <species id="__s875" name="BRAF(RBD=None, Dm=1, rafi=None, V600=&apos;WT&apos;, S365=&apos;u&apos;, ERKT753=&apos;p&apos;) ._br_CRAF(RBD=None, Dm=1, rafi=2, S259=&apos;u&apos;, S338=&apos;u&apos;, ERKS642=&apos;p&apos;) ._br_RAFi2(raf=2)" compartment="default" initialAmount="0" hasOnlySubstanceUnits="true" boundaryCondition="false" constant="false"/>
      <species id="__s876" name="BRAF(RBD=None, Dm=1, rafi=None, V600=&apos;WT&apos;, S365=&apos;u&apos;, ERKT753=&apos;p&apos;) ._br_CRAF(RBD=2, Dm=1, rafi=3, S259=&apos;u&apos;, S338=&apos;u&apos;, ERKS642=&apos;p&apos;) ._br_RAFi1(raf=3) ._br_RAS(raf=2, G=&apos;T&apos;)" compartment="default" initialAmount="0" hasOnlySubstanceUnits="true" boundaryCondition="false" constant="false"/>
      <species id="__s877" name="BRAF(RBD=None, Dm=1, rafi=None, V600=&apos;WT&apos;, S365=&apos;u&apos;, ERKT753=&apos;p&apos;) ._br_CRAF(RBD=2, Dm=1, rafi=3, S259=&apos;u&apos;, S338=&apos;u&apos;, ERKS642=&apos;p&apos;) ._br_RAFi2(raf=3) ._br_RAS(raf=2, G=&apos;T&apos;)" compartment="default" initialAmount="0" hasOnlySubstanceUnits="true" boundaryCondition="false" constant="false"/>
      <species id="__s878" name="BRAF(RBD=None, Dm=1, rafi=None, V600=&apos;WT&apos;, S365=&apos;u&apos;, ERKT753=&apos;p&apos;) ._br_CRAF(RBD=2, Dm=1, rafi=None, S259=&apos;u&apos;, S338=&apos;p&apos;, ERKS642=&apos;p&apos;) ._br_RAS(raf=2, G=&apos;T&apos;)" compartment="default" initialAmount="0" hasOnlySubstanceUnits="true" boundaryCondition="false" constant="false"/>
      <species id="__s879" name="BRAF(RBD=None, Dm=1, rafi=None, V600=&apos;WT&apos;, S365=&apos;u&apos;, ERKT753=&apos;p&apos;) ._br_CRAF(RBD=None, Dm=1, rafi=None, S259=&apos;u&apos;, S338=&apos;p&apos;, ERKS642=&apos;p&apos;)" compartment="default" initialAmount="0" hasOnlySubstanceUnits="true" boundaryCondition="false" constant="false"/>
      <species id="__s880" name="BRAF(RBD=None, Dm=1, rafi=None, V600=&apos;WT&apos;, S365=&apos;u&apos;, ERKT753=&apos;p&apos;) ._br_CRAF(RBD=2, Dm=1, rafi=3, S259=&apos;u&apos;, S338=&apos;p&apos;, ERKS642=&apos;p&apos;) ._br_RAFi1(raf=3) ._br_RAS(raf=2, G=&apos;T&apos;)" compartment="default" initialAmount="0" hasOnlySubstanceUnits="true" boundaryCondition="false" constant="false"/>
      <species id="__s881" name="BRAF(RBD=None, Dm=1, rafi=None, V600=&apos;WT&apos;, S365=&apos;u&apos;, ERKT753=&apos;p&apos;) ._br_CRAF(RBD=2, Dm=1, rafi=3, S259=&apos;u&apos;, S338=&apos;p&apos;, ERKS642=&apos;p&apos;) ._br_RAFi2(raf=3) ._br_RAS(raf=2, G=&apos;T&apos;)" compartment="default" initialAmount="0" hasOnlySubstanceUnits="true" boundaryCondition="false" constant="false"/>
      <species id="__s882" name="BRAF(RBD=None, Dm=1, rafi=None, V600=&apos;WT&apos;, S365=&apos;u&apos;, ERKT753=&apos;p&apos;) ._br_CRAF(RBD=None, Dm=1, rafi=2, S259=&apos;u&apos;, S338=&apos;p&apos;, ERKS642=&apos;p&apos;) ._br_RAFi1(raf=2)" compartment="default" initialAmount="0" hasOnlySubstanceUnits="true" boundaryCondition="false" constant="false"/>
      <species id="__s883" name="BRAF(RBD=None, Dm=1, rafi=None, V600=&apos;WT&apos;, S365=&apos;u&apos;, ERKT753=&apos;p&apos;) ._br_CRAF(RBD=None, Dm=1, rafi=2, S259=&apos;u&apos;, S338=&apos;p&apos;, ERKS642=&apos;p&apos;) ._br_RAFi2(raf=2)" compartment="default" initialAmount="0" hasOnlySubstanceUnits="true" boundaryCondition="false" constant="false"/>
      <species id="__s884" name="BRAF(RBD=2, Dm=1, rafi=None, V600=&apos;WT&apos;, S365=&apos;u&apos;, ERKT753=&apos;p&apos;) ._br_CRAF(RBD=None, Dm=1, rafi=None, S259=&apos;u&apos;, S338=&apos;u&apos;, ERKS642=&apos;u&apos;) ._br_RAS(raf=2, G=&apos;T&apos;)" compartment="default" initialAmount="0" hasOnlySubstanceUnits="true" boundaryCondition="false" constant="false"/>
      <species id="__s885" name="BRAF(RBD=2, Dm=1, rafi=None, V600=&apos;WT&apos;, S365=&apos;u&apos;, ERKT753=&apos;p&apos;) ._br_CRAF(RBD=3, Dm=1, rafi=None, S259=&apos;u&apos;, S338=&apos;u&apos;, ERKS642=&apos;u&apos;) ._br_RAS(raf=2, G=&apos;T&apos;) ._br_RAS(raf=3, G=&apos;T&apos;)" compartment="default" initialAmount="0" hasOnlySubstanceUnits="true" boundaryCondition="false" constant="false"/>
      <species id="__s886" name="BRAF(RBD=2, Dm=1, rafi=None, V600=&apos;WT&apos;, S365=&apos;u&apos;, ERKT753=&apos;p&apos;) ._br_CRAF(RBD=None, Dm=1, rafi=3, S259=&apos;u&apos;, S338=&apos;u&apos;, ERKS642=&apos;u&apos;) ._br_RAFi1(raf=3) ._br_RAS(raf=2, G=&apos;T&apos;)" compartment="default" initialAmount="0" hasOnlySubstanceUnits="true" boundaryCondition="false" constant="false"/>
      <species id="__s887" name="BRAF(RBD=2, Dm=1, rafi=None, V600=&apos;WT&apos;, S365=&apos;u&apos;, ERKT753=&apos;p&apos;) ._br_CRAF(RBD=None, Dm=1, rafi=3, S259=&apos;u&apos;, S338=&apos;u&apos;, ERKS642=&apos;u&apos;) ._br_RAFi2(raf=3) ._br_RAS(raf=2, G=&apos;T&apos;)" compartment="default" initialAmount="0" hasOnlySubstanceUnits="true" boundaryCondition="false" constant="false"/>
      <species id="__s888" name="BRAF(RBD=2, Dm=1, rafi=None, V600=&apos;WT&apos;, S365=&apos;u&apos;, ERKT753=&apos;p&apos;) ._br_CRAF(RBD=3, Dm=1, rafi=4, S259=&apos;u&apos;, S338=&apos;u&apos;, ERKS642=&apos;u&apos;) ._br_RAFi1(raf=4) ._br_RAS(raf=2, G=&apos;T&apos;) ._br_RAS(raf=3, G=&apos;T&apos;)" compartment="default" initialAmount="0" hasOnlySubstanceUnits="true" boundaryCondition="false" constant="false"/>
      <species id="__s889" name="BRAF(RBD=2, Dm=1, rafi=None, V600=&apos;WT&apos;, S365=&apos;u&apos;, ERKT753=&apos;p&apos;) ._br_CRAF(RBD=3, Dm=1, rafi=4, S259=&apos;u&apos;, S338=&apos;u&apos;, ERKS642=&apos;u&apos;) ._br_RAFi2(raf=4) ._br_RAS(raf=2, G=&apos;T&apos;) ._br_RAS(raf=3, G=&apos;T&apos;)" compartment="default" initialAmount="0" hasOnlySubstanceUnits="true" boundaryCondition="false" constant="false"/>
      <species id="__s890" name="BRAF(RBD=2, Dm=1, rafi=None, V600=&apos;WT&apos;, S365=&apos;u&apos;, ERKT753=&apos;p&apos;) ._br_CRAF(RBD=3, Dm=1, rafi=None, S259=&apos;u&apos;, S338=&apos;p&apos;, ERKS642=&apos;u&apos;) ._br_RAS(raf=2, G=&apos;T&apos;) ._br_RAS(raf=3, G=&apos;T&apos;)" compartment="default" initialAmount="0" hasOnlySubstanceUnits="true" boundaryCondition="false" constant="false"/>
      <species id="__s891" name="BRAF(RBD=2, Dm=1, rafi=None, V600=&apos;WT&apos;, S365=&apos;u&apos;, ERKT753=&apos;p&apos;) ._br_CRAF(RBD=None, Dm=1, rafi=None, S259=&apos;u&apos;, S338=&apos;p&apos;, ERKS642=&apos;u&apos;) ._br_RAS(raf=2, G=&apos;T&apos;)" compartment="default" initialAmount="0" hasOnlySubstanceUnits="true" boundaryCondition="false" constant="false"/>
      <species id="__s892" name="BRAF(RBD=2, Dm=1, rafi=None, V600=&apos;WT&apos;, S365=&apos;u&apos;, ERKT753=&apos;p&apos;) ._br_CRAF(RBD=3, Dm=1, rafi=4, S259=&apos;u&apos;, S338=&apos;p&apos;, ERKS642=&apos;u&apos;) ._br_RAFi1(raf=4) ._br_RAS(raf=2, G=&apos;T&apos;) ._br_RAS(raf=3, G=&apos;T&apos;)" compartment="default" initialAmount="0" hasOnlySubstanceUnits="true" boundaryCondition="false" constant="false"/>
      <species id="__s893" name="BRAF(RBD=2, Dm=1, rafi=None, V600=&apos;WT&apos;, S365=&apos;u&apos;, ERKT753=&apos;p&apos;) ._br_CRAF(RBD=3, Dm=1, rafi=4, S259=&apos;u&apos;, S338=&apos;p&apos;, ERKS642=&apos;u&apos;) ._br_RAFi2(raf=4) ._br_RAS(raf=2, G=&apos;T&apos;) ._br_RAS(raf=3, G=&apos;T&apos;)" compartment="default" initialAmount="0" hasOnlySubstanceUnits="true" boundaryCondition="false" constant="false"/>
      <species id="__s894" name="BRAF(RBD=2, Dm=1, rafi=None, V600=&apos;WT&apos;, S365=&apos;u&apos;, ERKT753=&apos;p&apos;) ._br_CRAF(RBD=None, Dm=1, rafi=3, S259=&apos;u&apos;, S338=&apos;p&apos;, ERKS642=&apos;u&apos;) ._br_RAFi1(raf=3) ._br_RAS(raf=2, G=&apos;T&apos;)" compartment="default" initialAmount="0" hasOnlySubstanceUnits="true" boundaryCondition="false" constant="false"/>
      <species id="__s895" name="BRAF(RBD=2, Dm=1, rafi=None, V600=&apos;WT&apos;, S365=&apos;u&apos;, ERKT753=&apos;p&apos;) ._br_CRAF(RBD=None, Dm=1, rafi=3, S259=&apos;u&apos;, S338=&apos;p&apos;, ERKS642=&apos;u&apos;) ._br_RAFi2(raf=3) ._br_RAS(raf=2, G=&apos;T&apos;)" compartment="default" initialAmount="0" hasOnlySubstanceUnits="true" boundaryCondition="false" constant="false"/>
      <species id="__s896" name="BRAF(RBD=2, Dm=1, rafi=None, V600=&apos;WT&apos;, S365=&apos;u&apos;, ERKT753=&apos;p&apos;) ._br_CRAF(RBD=None, Dm=1, rafi=None, S259=&apos;u&apos;, S338=&apos;u&apos;, ERKS642=&apos;p&apos;) ._br_RAS(raf=2, G=&apos;T&apos;)" compartment="default" initialAmount="0" hasOnlySubstanceUnits="true" boundaryCondition="false" constant="false"/>
      <species id="__s897" name="BRAF(RBD=2, Dm=1, rafi=None, V600=&apos;WT&apos;, S365=&apos;u&apos;, ERKT753=&apos;p&apos;) ._br_CRAF(RBD=3, Dm=1, rafi=None, S259=&apos;u&apos;, S338=&apos;u&apos;, ERKS642=&apos;p&apos;) ._br_RAS(raf=2, G=&apos;T&apos;) ._br_RAS(raf=3, G=&apos;T&apos;)" compartment="default" initialAmount="0" hasOnlySubstanceUnits="true" boundaryCondition="false" constant="false"/>
      <species id="__s898" name="BRAF(RBD=2, Dm=1, rafi=None, V600=&apos;WT&apos;, S365=&apos;u&apos;, ERKT753=&apos;p&apos;) ._br_CRAF(RBD=None, Dm=1, rafi=3, S259=&apos;u&apos;, S338=&apos;u&apos;, ERKS642=&apos;p&apos;) ._br_RAFi1(raf=3) ._br_RAS(raf=2, G=&apos;T&apos;)" compartment="default" initialAmount="0" hasOnlySubstanceUnits="true" boundaryCondition="false" constant="false"/>
      <species id="__s899" name="BRAF(RBD=2, Dm=1, rafi=None, V600=&apos;WT&apos;, S365=&apos;u&apos;, ERKT753=&apos;p&apos;) ._br_CRAF(RBD=None, Dm=1, rafi=3, S259=&apos;u&apos;, S338=&apos;u&apos;, ERKS642=&apos;p&apos;) ._br_RAFi2(raf=3) ._br_RAS(raf=2, G=&apos;T&apos;)" compartment="default" initialAmount="0" hasOnlySubstanceUnits="true" boundaryCondition="false" constant="false"/>
      <species id="__s900" name="BRAF(RBD=2, Dm=1, rafi=None, V600=&apos;WT&apos;, S365=&apos;u&apos;, ERKT753=&apos;p&apos;) ._br_CRAF(RBD=3, Dm=1, rafi=4, S259=&apos;u&apos;, S338=&apos;u&apos;, ERKS642=&apos;p&apos;) ._br_RAFi1(raf=4) ._br_RAS(raf=2, G=&apos;T&apos;) ._br_RAS(raf=3, G=&apos;T&apos;)" compartment="default" initialAmount="0" hasOnlySubstanceUnits="true" boundaryCondition="false" constant="false"/>
      <species id="__s901" name="BRAF(RBD=2, Dm=1, rafi=None, V600=&apos;WT&apos;, S365=&apos;u&apos;, ERKT753=&apos;p&apos;) ._br_CRAF(RBD=3, Dm=1, rafi=4, S259=&apos;u&apos;, S338=&apos;u&apos;, ERKS642=&apos;p&apos;) ._br_RAFi2(raf=4) ._br_RAS(raf=2, G=&apos;T&apos;) ._br_RAS(raf=3, G=&apos;T&apos;)" compartment="default" initialAmount="0" hasOnlySubstanceUnits="true" boundaryCondition="false" constant="false"/>
      <species id="__s902" name="BRAF(RBD=2, Dm=1, rafi=None, V600=&apos;WT&apos;, S365=&apos;u&apos;, ERKT753=&apos;p&apos;) ._br_CRAF(RBD=3, Dm=1, rafi=None, S259=&apos;u&apos;, S338=&apos;p&apos;, ERKS642=&apos;p&apos;) ._br_RAS(raf=2, G=&apos;T&apos;) ._br_RAS(raf=3, G=&apos;T&apos;)" compartment="default" initialAmount="0" hasOnlySubstanceUnits="true" boundaryCondition="false" constant="false"/>
      <species id="__s903" name="BRAF(RBD=2, Dm=1, rafi=None, V600=&apos;WT&apos;, S365=&apos;u&apos;, ERKT753=&apos;p&apos;) ._br_CRAF(RBD=None, Dm=1, rafi=None, S259=&apos;u&apos;, S338=&apos;p&apos;, ERKS642=&apos;p&apos;) ._br_RAS(raf=2, G=&apos;T&apos;)" compartment="default" initialAmount="0" hasOnlySubstanceUnits="true" boundaryCondition="false" constant="false"/>
      <species id="__s904" name="BRAF(RBD=2, Dm=1, rafi=None, V600=&apos;WT&apos;, S365=&apos;u&apos;, ERKT753=&apos;p&apos;) ._br_CRAF(RBD=3, Dm=1, rafi=4, S259=&apos;u&apos;, S338=&apos;p&apos;, ERKS642=&apos;p&apos;) ._br_RAFi1(raf=4) ._br_RAS(raf=2, G=&apos;T&apos;) ._br_RAS(raf=3, G=&apos;T&apos;)" compartment="default" initialAmount="0" hasOnlySubstanceUnits="true" boundaryCondition="false" constant="false"/>
      <species id="__s905" name="BRAF(RBD=2, Dm=1, rafi=None, V600=&apos;WT&apos;, S365=&apos;u&apos;, ERKT753=&apos;p&apos;) ._br_CRAF(RBD=3, Dm=1, rafi=4, S259=&apos;u&apos;, S338=&apos;p&apos;, ERKS642=&apos;p&apos;) ._br_RAFi2(raf=4) ._br_RAS(raf=2, G=&apos;T&apos;) ._br_RAS(raf=3, G=&apos;T&apos;)" compartment="default" initialAmount="0" hasOnlySubstanceUnits="true" boundaryCondition="false" constant="false"/>
      <species id="__s906" name="BRAF(RBD=2, Dm=1, rafi=None, V600=&apos;WT&apos;, S365=&apos;u&apos;, ERKT753=&apos;p&apos;) ._br_CRAF(RBD=None, Dm=1, rafi=3, S259=&apos;u&apos;, S338=&apos;p&apos;, ERKS642=&apos;p&apos;) ._br_RAFi1(raf=3) ._br_RAS(raf=2, G=&apos;T&apos;)" compartment="default" initialAmount="0" hasOnlySubstanceUnits="true" boundaryCondition="false" constant="false"/>
      <species id="__s907" name="BRAF(RBD=2, Dm=1, rafi=None, V600=&apos;WT&apos;, S365=&apos;u&apos;, ERKT753=&apos;p&apos;) ._br_CRAF(RBD=None, Dm=1, rafi=3, S259=&apos;u&apos;, S338=&apos;p&apos;, ERKS642=&apos;p&apos;) ._br_RAFi2(raf=3) ._br_RAS(raf=2, G=&apos;T&apos;)" compartment="default" initialAmount="0" hasOnlySubstanceUnits="true" boundaryCondition="false" constant="false"/>
      <species id="__s908" name="BRAF(RBD=None, Dm=1, rafi=2, V600=&apos;WT&apos;, S365=&apos;u&apos;, ERKT753=&apos;p&apos;) ._br_CRAF(RBD=None, Dm=1, rafi=None, S259=&apos;u&apos;, S338=&apos;u&apos;, ERKS642=&apos;u&apos;) ._br_RAFi1(raf=2)" compartment="default" initialAmount="0" hasOnlySubstanceUnits="true" boundaryCondition="false" constant="false"/>
      <species id="__s909" name="BRAF(RBD=None, Dm=1, rafi=2, V600=&apos;WT&apos;, S365=&apos;u&apos;, ERKT753=&apos;p&apos;) ._br_CRAF(RBD=3, Dm=1, rafi=None, S259=&apos;u&apos;, S338=&apos;u&apos;, ERKS642=&apos;u&apos;) ._br_RAFi1(raf=2) ._br_RAS(raf=3, G=&apos;T&apos;)" compartment="default" initialAmount="0" hasOnlySubstanceUnits="true" boundaryCondition="false" constant="false"/>
      <species id="__s910" name="BRAF(RBD=None, Dm=1, rafi=2, V600=&apos;WT&apos;, S365=&apos;u&apos;, ERKT753=&apos;p&apos;) ._br_CRAF(RBD=None, Dm=1, rafi=3, S259=&apos;u&apos;, S338=&apos;u&apos;, ERKS642=&apos;u&apos;) ._br_RAFi1(raf=2) ._br_RAFi1(raf=3)" compartment="default" initialAmount="0" hasOnlySubstanceUnits="true" boundaryCondition="false" constant="false"/>
      <species id="__s911" name="BRAF(RBD=None, Dm=1, rafi=2, V600=&apos;WT&apos;, S365=&apos;u&apos;, ERKT753=&apos;p&apos;) ._br_CRAF(RBD=None, Dm=1, rafi=3, S259=&apos;u&apos;, S338=&apos;u&apos;, ERKS642=&apos;u&apos;) ._br_RAFi1(raf=2) ._br_RAFi2(raf=3)" compartment="default" initialAmount="0" hasOnlySubstanceUnits="true" boundaryCondition="false" constant="false"/>
      <species id="__s912" name="BRAF(RBD=None, Dm=1, rafi=2, V600=&apos;WT&apos;, S365=&apos;u&apos;, ERKT753=&apos;p&apos;) ._br_CRAF(RBD=3, Dm=1, rafi=4, S259=&apos;u&apos;, S338=&apos;u&apos;, ERKS642=&apos;u&apos;) ._br_RAFi1(raf=2) ._br_RAFi1(raf=4) ._br_RAS(raf=3, G=&apos;T&apos;)" compartment="default" initialAmount="0" hasOnlySubstanceUnits="true" boundaryCondition="false" constant="false"/>
      <species id="__s913" name="BRAF(RBD=None, Dm=1, rafi=2, V600=&apos;WT&apos;, S365=&apos;u&apos;, ERKT753=&apos;p&apos;) ._br_CRAF(RBD=3, Dm=1, rafi=4, S259=&apos;u&apos;, S338=&apos;u&apos;, ERKS642=&apos;u&apos;) ._br_RAFi1(raf=2) ._br_RAFi2(raf=4) ._br_RAS(raf=3, G=&apos;T&apos;)" compartment="default" initialAmount="0" hasOnlySubstanceUnits="true" boundaryCondition="false" constant="false"/>
      <species id="__s914" name="BRAF(RBD=None, Dm=1, rafi=2, V600=&apos;WT&apos;, S365=&apos;u&apos;, ERKT753=&apos;p&apos;) ._br_CRAF(RBD=3, Dm=1, rafi=None, S259=&apos;u&apos;, S338=&apos;p&apos;, ERKS642=&apos;u&apos;) ._br_RAFi1(raf=2) ._br_RAS(raf=3, G=&apos;T&apos;)" compartment="default" initialAmount="0" hasOnlySubstanceUnits="true" boundaryCondition="false" constant="false"/>
      <species id="__s915" name="BRAF(RBD=None, Dm=1, rafi=2, V600=&apos;WT&apos;, S365=&apos;u&apos;, ERKT753=&apos;p&apos;) ._br_CRAF(RBD=None, Dm=1, rafi=None, S259=&apos;u&apos;, S338=&apos;p&apos;, ERKS642=&apos;u&apos;) ._br_RAFi1(raf=2)" compartment="default" initialAmount="0" hasOnlySubstanceUnits="true" boundaryCondition="false" constant="false"/>
      <species id="__s916" name="BRAF(RBD=None, Dm=1, rafi=2, V600=&apos;WT&apos;, S365=&apos;u&apos;, ERKT753=&apos;p&apos;) ._br_CRAF(RBD=3, Dm=1, rafi=4, S259=&apos;u&apos;, S338=&apos;p&apos;, ERKS642=&apos;u&apos;) ._br_RAFi1(raf=2) ._br_RAFi1(raf=4) ._br_RAS(raf=3, G=&apos;T&apos;)" compartment="default" initialAmount="0" hasOnlySubstanceUnits="true" boundaryCondition="false" constant="false"/>
      <species id="__s917" name="BRAF(RBD=None, Dm=1, rafi=2, V600=&apos;WT&apos;, S365=&apos;u&apos;, ERKT753=&apos;p&apos;) ._br_CRAF(RBD=3, Dm=1, rafi=4, S259=&apos;u&apos;, S338=&apos;p&apos;, ERKS642=&apos;u&apos;) ._br_RAFi1(raf=2) ._br_RAFi2(raf=4) ._br_RAS(raf=3, G=&apos;T&apos;)" compartment="default" initialAmount="0" hasOnlySubstanceUnits="true" boundaryCondition="false" constant="false"/>
      <species id="__s918" name="BRAF(RBD=None, Dm=1, rafi=2, V600=&apos;WT&apos;, S365=&apos;u&apos;, ERKT753=&apos;p&apos;) ._br_CRAF(RBD=None, Dm=1, rafi=3, S259=&apos;u&apos;, S338=&apos;p&apos;, ERKS642=&apos;u&apos;) ._br_RAFi1(raf=2) ._br_RAFi1(raf=3)" compartment="default" initialAmount="0" hasOnlySubstanceUnits="true" boundaryCondition="false" constant="false"/>
      <species id="__s919" name="BRAF(RBD=None, Dm=1, rafi=2, V600=&apos;WT&apos;, S365=&apos;u&apos;, ERKT753=&apos;p&apos;) ._br_CRAF(RBD=None, Dm=1, rafi=3, S259=&apos;u&apos;, S338=&apos;p&apos;, ERKS642=&apos;u&apos;) ._br_RAFi1(raf=2) ._br_RAFi2(raf=3)" compartment="default" initialAmount="0" hasOnlySubstanceUnits="true" boundaryCondition="false" constant="false"/>
      <species id="__s920" name="BRAF(RBD=None, Dm=1, rafi=2, V600=&apos;WT&apos;, S365=&apos;u&apos;, ERKT753=&apos;p&apos;) ._br_CRAF(RBD=None, Dm=1, rafi=None, S259=&apos;u&apos;, S338=&apos;u&apos;, ERKS642=&apos;p&apos;) ._br_RAFi1(raf=2)" compartment="default" initialAmount="0" hasOnlySubstanceUnits="true" boundaryCondition="false" constant="false"/>
      <species id="__s921" name="BRAF(RBD=None, Dm=1, rafi=2, V600=&apos;WT&apos;, S365=&apos;u&apos;, ERKT753=&apos;p&apos;) ._br_CRAF(RBD=3, Dm=1, rafi=None, S259=&apos;u&apos;, S338=&apos;u&apos;, ERKS642=&apos;p&apos;) ._br_RAFi1(raf=2) ._br_RAS(raf=3, G=&apos;T&apos;)" compartment="default" initialAmount="0" hasOnlySubstanceUnits="true" boundaryCondition="false" constant="false"/>
      <species id="__s922" name="BRAF(RBD=None, Dm=1, rafi=2, V600=&apos;WT&apos;, S365=&apos;u&apos;, ERKT753=&apos;p&apos;) ._br_CRAF(RBD=None, Dm=1, rafi=3, S259=&apos;u&apos;, S338=&apos;u&apos;, ERKS642=&apos;p&apos;) ._br_RAFi1(raf=2) ._br_RAFi1(raf=3)" compartment="default" initialAmount="0" hasOnlySubstanceUnits="true" boundaryCondition="false" constant="false"/>
      <species id="__s923" name="BRAF(RBD=None, Dm=1, rafi=2, V600=&apos;WT&apos;, S365=&apos;u&apos;, ERKT753=&apos;p&apos;) ._br_CRAF(RBD=None, Dm=1, rafi=3, S259=&apos;u&apos;, S338=&apos;u&apos;, ERKS642=&apos;p&apos;) ._br_RAFi1(raf=2) ._br_RAFi2(raf=3)" compartment="default" initialAmount="0" hasOnlySubstanceUnits="true" boundaryCondition="false" constant="false"/>
      <species id="__s924" name="BRAF(RBD=None, Dm=1, rafi=2, V600=&apos;WT&apos;, S365=&apos;u&apos;, ERKT753=&apos;p&apos;) ._br_CRAF(RBD=3, Dm=1, rafi=4, S259=&apos;u&apos;, S338=&apos;u&apos;, ERKS642=&apos;p&apos;) ._br_RAFi1(raf=2) ._br_RAFi1(raf=4) ._br_RAS(raf=3, G=&apos;T&apos;)" compartment="default" initialAmount="0" hasOnlySubstanceUnits="true" boundaryCondition="false" constant="false"/>
      <species id="__s925" name="BRAF(RBD=None, Dm=1, rafi=2, V600=&apos;WT&apos;, S365=&apos;u&apos;, ERKT753=&apos;p&apos;) ._br_CRAF(RBD=3, Dm=1, rafi=4, S259=&apos;u&apos;, S338=&apos;u&apos;, ERKS642=&apos;p&apos;) ._br_RAFi1(raf=2) ._br_RAFi2(raf=4) ._br_RAS(raf=3, G=&apos;T&apos;)" compartment="default" initialAmount="0" hasOnlySubstanceUnits="true" boundaryCondition="false" constant="false"/>
      <species id="__s926" name="BRAF(RBD=None, Dm=1, rafi=2, V600=&apos;WT&apos;, S365=&apos;u&apos;, ERKT753=&apos;p&apos;) ._br_CRAF(RBD=3, Dm=1, rafi=None, S259=&apos;u&apos;, S338=&apos;p&apos;, ERKS642=&apos;p&apos;) ._br_RAFi1(raf=2) ._br_RAS(raf=3, G=&apos;T&apos;)" compartment="default" initialAmount="0" hasOnlySubstanceUnits="true" boundaryCondition="false" constant="false"/>
      <species id="__s927" name="BRAF(RBD=None, Dm=1, rafi=2, V600=&apos;WT&apos;, S365=&apos;u&apos;, ERKT753=&apos;p&apos;) ._br_CRAF(RBD=None, Dm=1, rafi=None, S259=&apos;u&apos;, S338=&apos;p&apos;, ERKS642=&apos;p&apos;) ._br_RAFi1(raf=2)" compartment="default" initialAmount="0" hasOnlySubstanceUnits="true" boundaryCondition="false" constant="false"/>
      <species id="__s928" name="BRAF(RBD=None, Dm=1, rafi=2, V600=&apos;WT&apos;, S365=&apos;u&apos;, ERKT753=&apos;p&apos;) ._br_CRAF(RBD=3, Dm=1, rafi=4, S259=&apos;u&apos;, S338=&apos;p&apos;, ERKS642=&apos;p&apos;) ._br_RAFi1(raf=2) ._br_RAFi1(raf=4) ._br_RAS(raf=3, G=&apos;T&apos;)" compartment="default" initialAmount="0" hasOnlySubstanceUnits="true" boundaryCondition="false" constant="false"/>
      <species id="__s929" name="BRAF(RBD=None, Dm=1, rafi=2, V600=&apos;WT&apos;, S365=&apos;u&apos;, ERKT753=&apos;p&apos;) ._br_CRAF(RBD=3, Dm=1, rafi=4, S259=&apos;u&apos;, S338=&apos;p&apos;, ERKS642=&apos;p&apos;) ._br_RAFi1(raf=2) ._br_RAFi2(raf=4) ._br_RAS(raf=3, G=&apos;T&apos;)" compartment="default" initialAmount="0" hasOnlySubstanceUnits="true" boundaryCondition="false" constant="false"/>
      <species id="__s930" name="BRAF(RBD=None, Dm=1, rafi=2, V600=&apos;WT&apos;, S365=&apos;u&apos;, ERKT753=&apos;p&apos;) ._br_CRAF(RBD=None, Dm=1, rafi=3, S259=&apos;u&apos;, S338=&apos;p&apos;, ERKS642=&apos;p&apos;) ._br_RAFi1(raf=2) ._br_RAFi1(raf=3)" compartment="default" initialAmount="0" hasOnlySubstanceUnits="true" boundaryCondition="false" constant="false"/>
      <species id="__s931" name="BRAF(RBD=None, Dm=1, rafi=2, V600=&apos;WT&apos;, S365=&apos;u&apos;, ERKT753=&apos;p&apos;) ._br_CRAF(RBD=None, Dm=1, rafi=3, S259=&apos;u&apos;, S338=&apos;p&apos;, ERKS642=&apos;p&apos;) ._br_RAFi1(raf=2) ._br_RAFi2(raf=3)" compartment="default" initialAmount="0" hasOnlySubstanceUnits="true" boundaryCondition="false" constant="false"/>
      <species id="__s932" name="BRAF(RBD=None, Dm=1, rafi=2, V600=&apos;WT&apos;, S365=&apos;u&apos;, ERKT753=&apos;p&apos;) ._br_CRAF(RBD=None, Dm=1, rafi=None, S259=&apos;u&apos;, S338=&apos;u&apos;, ERKS642=&apos;u&apos;) ._br_RAFi2(raf=2)" compartment="default" initialAmount="0" hasOnlySubstanceUnits="true" boundaryCondition="false" constant="false"/>
      <species id="__s933" name="BRAF(RBD=None, Dm=1, rafi=2, V600=&apos;WT&apos;, S365=&apos;u&apos;, ERKT753=&apos;p&apos;) ._br_CRAF(RBD=3, Dm=1, rafi=None, S259=&apos;u&apos;, S338=&apos;u&apos;, ERKS642=&apos;u&apos;) ._br_RAFi2(raf=2) ._br_RAS(raf=3, G=&apos;T&apos;)" compartment="default" initialAmount="0" hasOnlySubstanceUnits="true" boundaryCondition="false" constant="false"/>
      <species id="__s934" name="BRAF(RBD=None, Dm=1, rafi=2, V600=&apos;WT&apos;, S365=&apos;u&apos;, ERKT753=&apos;p&apos;) ._br_CRAF(RBD=None, Dm=1, rafi=3, S259=&apos;u&apos;, S338=&apos;u&apos;, ERKS642=&apos;u&apos;) ._br_RAFi1(raf=3) ._br_RAFi2(raf=2)" compartment="default" initialAmount="0" hasOnlySubstanceUnits="true" boundaryCondition="false" constant="false"/>
      <species id="__s935" name="BRAF(RBD=None, Dm=1, rafi=2, V600=&apos;WT&apos;, S365=&apos;u&apos;, ERKT753=&apos;p&apos;) ._br_CRAF(RBD=None, Dm=1, rafi=3, S259=&apos;u&apos;, S338=&apos;u&apos;, ERKS642=&apos;u&apos;) ._br_RAFi2(raf=2) ._br_RAFi2(raf=3)" compartment="default" initialAmount="0" hasOnlySubstanceUnits="true" boundaryCondition="false" constant="false"/>
      <species id="__s936" name="BRAF(RBD=None, Dm=1, rafi=2, V600=&apos;WT&apos;, S365=&apos;u&apos;, ERKT753=&apos;p&apos;) ._br_CRAF(RBD=3, Dm=1, rafi=4, S259=&apos;u&apos;, S338=&apos;u&apos;, ERKS642=&apos;u&apos;) ._br_RAFi1(raf=4) ._br_RAFi2(raf=2) ._br_RAS(raf=3, G=&apos;T&apos;)" compartment="default" initialAmount="0" hasOnlySubstanceUnits="true" boundaryCondition="false" constant="false"/>
      <species id="__s937" name="BRAF(RBD=None, Dm=1, rafi=2, V600=&apos;WT&apos;, S365=&apos;u&apos;, ERKT753=&apos;p&apos;) ._br_CRAF(RBD=3, Dm=1, rafi=4, S259=&apos;u&apos;, S338=&apos;u&apos;, ERKS642=&apos;u&apos;) ._br_RAFi2(raf=2) ._br_RAFi2(raf=4) ._br_RAS(raf=3, G=&apos;T&apos;)" compartment="default" initialAmount="0" hasOnlySubstanceUnits="true" boundaryCondition="false" constant="false"/>
      <species id="__s938" name="BRAF(RBD=None, Dm=1, rafi=2, V600=&apos;WT&apos;, S365=&apos;u&apos;, ERKT753=&apos;p&apos;) ._br_CRAF(RBD=3, Dm=1, rafi=None, S259=&apos;u&apos;, S338=&apos;p&apos;, ERKS642=&apos;u&apos;) ._br_RAFi2(raf=2) ._br_RAS(raf=3, G=&apos;T&apos;)" compartment="default" initialAmount="0" hasOnlySubstanceUnits="true" boundaryCondition="false" constant="false"/>
      <species id="__s939" name="BRAF(RBD=None, Dm=1, rafi=2, V600=&apos;WT&apos;, S365=&apos;u&apos;, ERKT753=&apos;p&apos;) ._br_CRAF(RBD=None, Dm=1, rafi=None, S259=&apos;u&apos;, S338=&apos;p&apos;, ERKS642=&apos;u&apos;) ._br_RAFi2(raf=2)" compartment="default" initialAmount="0" hasOnlySubstanceUnits="true" boundaryCondition="false" constant="false"/>
      <species id="__s940" name="BRAF(RBD=None, Dm=1, rafi=2, V600=&apos;WT&apos;, S365=&apos;u&apos;, ERKT753=&apos;p&apos;) ._br_CRAF(RBD=3, Dm=1, rafi=4, S259=&apos;u&apos;, S338=&apos;p&apos;, ERKS642=&apos;u&apos;) ._br_RAFi1(raf=4) ._br_RAFi2(raf=2) ._br_RAS(raf=3, G=&apos;T&apos;)" compartment="default" initialAmount="0" hasOnlySubstanceUnits="true" boundaryCondition="false" constant="false"/>
      <species id="__s941" name="BRAF(RBD=None, Dm=1, rafi=2, V600=&apos;WT&apos;, S365=&apos;u&apos;, ERKT753=&apos;p&apos;) ._br_CRAF(RBD=3, Dm=1, rafi=4, S259=&apos;u&apos;, S338=&apos;p&apos;, ERKS642=&apos;u&apos;) ._br_RAFi2(raf=2) ._br_RAFi2(raf=4) ._br_RAS(raf=3, G=&apos;T&apos;)" compartment="default" initialAmount="0" hasOnlySubstanceUnits="true" boundaryCondition="false" constant="false"/>
      <species id="__s942" name="BRAF(RBD=None, Dm=1, rafi=2, V600=&apos;WT&apos;, S365=&apos;u&apos;, ERKT753=&apos;p&apos;) ._br_CRAF(RBD=None, Dm=1, rafi=3, S259=&apos;u&apos;, S338=&apos;p&apos;, ERKS642=&apos;u&apos;) ._br_RAFi1(raf=3) ._br_RAFi2(raf=2)" compartment="default" initialAmount="0" hasOnlySubstanceUnits="true" boundaryCondition="false" constant="false"/>
      <species id="__s943" name="BRAF(RBD=None, Dm=1, rafi=2, V600=&apos;WT&apos;, S365=&apos;u&apos;, ERKT753=&apos;p&apos;) ._br_CRAF(RBD=None, Dm=1, rafi=3, S259=&apos;u&apos;, S338=&apos;p&apos;, ERKS642=&apos;u&apos;) ._br_RAFi2(raf=2) ._br_RAFi2(raf=3)" compartment="default" initialAmount="0" hasOnlySubstanceUnits="true" boundaryCondition="false" constant="false"/>
      <species id="__s944" name="BRAF(RBD=None, Dm=1, rafi=2, V600=&apos;WT&apos;, S365=&apos;u&apos;, ERKT753=&apos;p&apos;) ._br_CRAF(RBD=None, Dm=1, rafi=None, S259=&apos;u&apos;, S338=&apos;u&apos;, ERKS642=&apos;p&apos;) ._br_RAFi2(raf=2)" compartment="default" initialAmount="0" hasOnlySubstanceUnits="true" boundaryCondition="false" constant="false"/>
      <species id="__s945" name="BRAF(RBD=None, Dm=1, rafi=2, V600=&apos;WT&apos;, S365=&apos;u&apos;, ERKT753=&apos;p&apos;) ._br_CRAF(RBD=3, Dm=1, rafi=None, S259=&apos;u&apos;, S338=&apos;u&apos;, ERKS642=&apos;p&apos;) ._br_RAFi2(raf=2) ._br_RAS(raf=3, G=&apos;T&apos;)" compartment="default" initialAmount="0" hasOnlySubstanceUnits="true" boundaryCondition="false" constant="false"/>
      <species id="__s946" name="BRAF(RBD=None, Dm=1, rafi=2, V600=&apos;WT&apos;, S365=&apos;u&apos;, ERKT753=&apos;p&apos;) ._br_CRAF(RBD=None, Dm=1, rafi=3, S259=&apos;u&apos;, S338=&apos;u&apos;, ERKS642=&apos;p&apos;) ._br_RAFi1(raf=3) ._br_RAFi2(raf=2)" compartment="default" initialAmount="0" hasOnlySubstanceUnits="true" boundaryCondition="false" constant="false"/>
      <species id="__s947" name="BRAF(RBD=None, Dm=1, rafi=2, V600=&apos;WT&apos;, S365=&apos;u&apos;, ERKT753=&apos;p&apos;) ._br_CRAF(RBD=None, Dm=1, rafi=3, S259=&apos;u&apos;, S338=&apos;u&apos;, ERKS642=&apos;p&apos;) ._br_RAFi2(raf=2) ._br_RAFi2(raf=3)" compartment="default" initialAmount="0" hasOnlySubstanceUnits="true" boundaryCondition="false" constant="false"/>
      <species id="__s948" name="BRAF(RBD=None, Dm=1, rafi=2, V600=&apos;WT&apos;, S365=&apos;u&apos;, ERKT753=&apos;p&apos;) ._br_CRAF(RBD=3, Dm=1, rafi=4, S259=&apos;u&apos;, S338=&apos;u&apos;, ERKS642=&apos;p&apos;) ._br_RAFi1(raf=4) ._br_RAFi2(raf=2) ._br_RAS(raf=3, G=&apos;T&apos;)" compartment="default" initialAmount="0" hasOnlySubstanceUnits="true" boundaryCondition="false" constant="false"/>
      <species id="__s949" name="BRAF(RBD=None, Dm=1, rafi=2, V600=&apos;WT&apos;, S365=&apos;u&apos;, ERKT753=&apos;p&apos;) ._br_CRAF(RBD=3, Dm=1, rafi=4, S259=&apos;u&apos;, S338=&apos;u&apos;, ERKS642=&apos;p&apos;) ._br_RAFi2(raf=2) ._br_RAFi2(raf=4) ._br_RAS(raf=3, G=&apos;T&apos;)" compartment="default" initialAmount="0" hasOnlySubstanceUnits="true" boundaryCondition="false" constant="false"/>
      <species id="__s950" name="BRAF(RBD=None, Dm=1, rafi=2, V600=&apos;WT&apos;, S365=&apos;u&apos;, ERKT753=&apos;p&apos;) ._br_CRAF(RBD=3, Dm=1, rafi=None, S259=&apos;u&apos;, S338=&apos;p&apos;, ERKS642=&apos;p&apos;) ._br_RAFi2(raf=2) ._br_RAS(raf=3, G=&apos;T&apos;)" compartment="default" initialAmount="0" hasOnlySubstanceUnits="true" boundaryCondition="false" constant="false"/>
      <species id="__s951" name="BRAF(RBD=None, Dm=1, rafi=2, V600=&apos;WT&apos;, S365=&apos;u&apos;, ERKT753=&apos;p&apos;) ._br_CRAF(RBD=None, Dm=1, rafi=None, S259=&apos;u&apos;, S338=&apos;p&apos;, ERKS642=&apos;p&apos;) ._br_RAFi2(raf=2)" compartment="default" initialAmount="0" hasOnlySubstanceUnits="true" boundaryCondition="false" constant="false"/>
      <species id="__s952" name="BRAF(RBD=None, Dm=1, rafi=2, V600=&apos;WT&apos;, S365=&apos;u&apos;, ERKT753=&apos;p&apos;) ._br_CRAF(RBD=3, Dm=1, rafi=4, S259=&apos;u&apos;, S338=&apos;p&apos;, ERKS642=&apos;p&apos;) ._br_RAFi1(raf=4) ._br_RAFi2(raf=2) ._br_RAS(raf=3, G=&apos;T&apos;)" compartment="default" initialAmount="0" hasOnlySubstanceUnits="true" boundaryCondition="false" constant="false"/>
      <species id="__s953" name="BRAF(RBD=None, Dm=1, rafi=2, V600=&apos;WT&apos;, S365=&apos;u&apos;, ERKT753=&apos;p&apos;) ._br_CRAF(RBD=3, Dm=1, rafi=4, S259=&apos;u&apos;, S338=&apos;p&apos;, ERKS642=&apos;p&apos;) ._br_RAFi2(raf=2) ._br_RAFi2(raf=4) ._br_RAS(raf=3, G=&apos;T&apos;)" compartment="default" initialAmount="0" hasOnlySubstanceUnits="true" boundaryCondition="false" constant="false"/>
      <species id="__s954" name="BRAF(RBD=None, Dm=1, rafi=2, V600=&apos;WT&apos;, S365=&apos;u&apos;, ERKT753=&apos;p&apos;) ._br_CRAF(RBD=None, Dm=1, rafi=3, S259=&apos;u&apos;, S338=&apos;p&apos;, ERKS642=&apos;p&apos;) ._br_RAFi1(raf=3) ._br_RAFi2(raf=2)" compartment="default" initialAmount="0" hasOnlySubstanceUnits="true" boundaryCondition="false" constant="false"/>
      <species id="__s955" name="BRAF(RBD=None, Dm=1, rafi=2, V600=&apos;WT&apos;, S365=&apos;u&apos;, ERKT753=&apos;p&apos;) ._br_CRAF(RBD=None, Dm=1, rafi=3, S259=&apos;u&apos;, S338=&apos;p&apos;, ERKS642=&apos;p&apos;) ._br_RAFi2(raf=2) ._br_RAFi2(raf=3)" compartment="default" initialAmount="0" hasOnlySubstanceUnits="true" boundaryCondition="false" constant="false"/>
      <species id="__s956" name="BRAF(RBD=2, Dm=1, rafi=3, V600=&apos;WT&apos;, S365=&apos;u&apos;, ERKT753=&apos;p&apos;) ._br_CRAF(RBD=None, Dm=1, rafi=None, S259=&apos;u&apos;, S338=&apos;u&apos;, ERKS642=&apos;u&apos;) ._br_RAFi1(raf=3) ._br_RAS(raf=2, G=&apos;T&apos;)" compartment="default" initialAmount="0" hasOnlySubstanceUnits="true" boundaryCondition="false" constant="false"/>
      <species id="__s957" name="BRAF(RBD=2, Dm=1, rafi=3, V600=&apos;WT&apos;, S365=&apos;u&apos;, ERKT753=&apos;p&apos;) ._br_CRAF(RBD=4, Dm=1, rafi=None, S259=&apos;u&apos;, S338=&apos;u&apos;, ERKS642=&apos;u&apos;) ._br_RAFi1(raf=3) ._br_RAS(raf=2, G=&apos;T&apos;) ._br_RAS(raf=4, G=&apos;T&apos;)" compartment="default" initialAmount="0" hasOnlySubstanceUnits="true" boundaryCondition="false" constant="false"/>
      <species id="__s958" name="BRAF(RBD=2, Dm=1, rafi=3, V600=&apos;WT&apos;, S365=&apos;u&apos;, ERKT753=&apos;p&apos;) ._br_CRAF(RBD=None, Dm=1, rafi=4, S259=&apos;u&apos;, S338=&apos;u&apos;, ERKS642=&apos;u&apos;) ._br_RAFi1(raf=3) ._br_RAFi1(raf=4) ._br_RAS(raf=2, G=&apos;T&apos;)" compartment="default" initialAmount="0" hasOnlySubstanceUnits="true" boundaryCondition="false" constant="false"/>
      <species id="__s959" name="BRAF(RBD=2, Dm=1, rafi=3, V600=&apos;WT&apos;, S365=&apos;u&apos;, ERKT753=&apos;p&apos;) ._br_CRAF(RBD=None, Dm=1, rafi=4, S259=&apos;u&apos;, S338=&apos;u&apos;, ERKS642=&apos;u&apos;) ._br_RAFi1(raf=3) ._br_RAFi2(raf=4) ._br_RAS(raf=2, G=&apos;T&apos;)" compartment="default" initialAmount="0" hasOnlySubstanceUnits="true" boundaryCondition="false" constant="false"/>
      <species id="__s960" name="BRAF(RBD=2, Dm=1, rafi=3, V600=&apos;WT&apos;, S365=&apos;u&apos;, ERKT753=&apos;p&apos;) ._br_CRAF(RBD=4, Dm=1, rafi=5, S259=&apos;u&apos;, S338=&apos;u&apos;, ERKS642=&apos;u&apos;) ._br_RAFi1(raf=3) ._br_RAFi1(raf=5) ._br_RAS(raf=2, G=&apos;T&apos;) ._br_RAS(raf=4, G=&apos;T&apos;)" compartment="default" initialAmount="0" hasOnlySubstanceUnits="true" boundaryCondition="false" constant="false"/>
      <species id="__s961" name="BRAF(RBD=2, Dm=1, rafi=3, V600=&apos;WT&apos;, S365=&apos;u&apos;, ERKT753=&apos;p&apos;) ._br_CRAF(RBD=4, Dm=1, rafi=5, S259=&apos;u&apos;, S338=&apos;u&apos;, ERKS642=&apos;u&apos;) ._br_RAFi1(raf=3) ._br_RAFi2(raf=5) ._br_RAS(raf=2, G=&apos;T&apos;) ._br_RAS(raf=4, G=&apos;T&apos;)" compartment="default" initialAmount="0" hasOnlySubstanceUnits="true" boundaryCondition="false" constant="false"/>
      <species id="__s962" name="BRAF(RBD=2, Dm=1, rafi=3, V600=&apos;WT&apos;, S365=&apos;u&apos;, ERKT753=&apos;p&apos;) ._br_CRAF(RBD=4, Dm=1, rafi=None, S259=&apos;u&apos;, S338=&apos;p&apos;, ERKS642=&apos;u&apos;) ._br_RAFi1(raf=3) ._br_RAS(raf=2, G=&apos;T&apos;) ._br_RAS(raf=4, G=&apos;T&apos;)" compartment="default" initialAmount="0" hasOnlySubstanceUnits="true" boundaryCondition="false" constant="false"/>
      <species id="__s963" name="BRAF(RBD=2, Dm=1, rafi=3, V600=&apos;WT&apos;, S365=&apos;u&apos;, ERKT753=&apos;p&apos;) ._br_CRAF(RBD=None, Dm=1, rafi=None, S259=&apos;u&apos;, S338=&apos;p&apos;, ERKS642=&apos;u&apos;) ._br_RAFi1(raf=3) ._br_RAS(raf=2, G=&apos;T&apos;)" compartment="default" initialAmount="0" hasOnlySubstanceUnits="true" boundaryCondition="false" constant="false"/>
      <species id="__s964" name="BRAF(RBD=2, Dm=1, rafi=3, V600=&apos;WT&apos;, S365=&apos;u&apos;, ERKT753=&apos;p&apos;) ._br_CRAF(RBD=4, Dm=1, rafi=5, S259=&apos;u&apos;, S338=&apos;p&apos;, ERKS642=&apos;u&apos;) ._br_RAFi1(raf=3) ._br_RAFi1(raf=5) ._br_RAS(raf=2, G=&apos;T&apos;) ._br_RAS(raf=4, G=&apos;T&apos;)" compartment="default" initialAmount="0" hasOnlySubstanceUnits="true" boundaryCondition="false" constant="false"/>
      <species id="__s965" name="BRAF(RBD=2, Dm=1, rafi=3, V600=&apos;WT&apos;, S365=&apos;u&apos;, ERKT753=&apos;p&apos;) ._br_CRAF(RBD=4, Dm=1, rafi=5, S259=&apos;u&apos;, S338=&apos;p&apos;, ERKS642=&apos;u&apos;) ._br_RAFi1(raf=3) ._br_RAFi2(raf=5) ._br_RAS(raf=2, G=&apos;T&apos;) ._br_RAS(raf=4, G=&apos;T&apos;)" compartment="default" initialAmount="0" hasOnlySubstanceUnits="true" boundaryCondition="false" constant="false"/>
      <species id="__s966" name="BRAF(RBD=2, Dm=1, rafi=3, V600=&apos;WT&apos;, S365=&apos;u&apos;, ERKT753=&apos;p&apos;) ._br_CRAF(RBD=None, Dm=1, rafi=4, S259=&apos;u&apos;, S338=&apos;p&apos;, ERKS642=&apos;u&apos;) ._br_RAFi1(raf=3) ._br_RAFi1(raf=4) ._br_RAS(raf=2, G=&apos;T&apos;)" compartment="default" initialAmount="0" hasOnlySubstanceUnits="true" boundaryCondition="false" constant="false"/>
      <species id="__s967" name="BRAF(RBD=2, Dm=1, rafi=3, V600=&apos;WT&apos;, S365=&apos;u&apos;, ERKT753=&apos;p&apos;) ._br_CRAF(RBD=None, Dm=1, rafi=4, S259=&apos;u&apos;, S338=&apos;p&apos;, ERKS642=&apos;u&apos;) ._br_RAFi1(raf=3) ._br_RAFi2(raf=4) ._br_RAS(raf=2, G=&apos;T&apos;)" compartment="default" initialAmount="0" hasOnlySubstanceUnits="true" boundaryCondition="false" constant="false"/>
      <species id="__s968" name="BRAF(RBD=2, Dm=1, rafi=3, V600=&apos;WT&apos;, S365=&apos;u&apos;, ERKT753=&apos;p&apos;) ._br_CRAF(RBD=None, Dm=1, rafi=None, S259=&apos;u&apos;, S338=&apos;u&apos;, ERKS642=&apos;p&apos;) ._br_RAFi1(raf=3) ._br_RAS(raf=2, G=&apos;T&apos;)" compartment="default" initialAmount="0" hasOnlySubstanceUnits="true" boundaryCondition="false" constant="false"/>
      <species id="__s969" name="BRAF(RBD=2, Dm=1, rafi=3, V600=&apos;WT&apos;, S365=&apos;u&apos;, ERKT753=&apos;p&apos;) ._br_CRAF(RBD=4, Dm=1, rafi=None, S259=&apos;u&apos;, S338=&apos;u&apos;, ERKS642=&apos;p&apos;) ._br_RAFi1(raf=3) ._br_RAS(raf=2, G=&apos;T&apos;) ._br_RAS(raf=4, G=&apos;T&apos;)" compartment="default" initialAmount="0" hasOnlySubstanceUnits="true" boundaryCondition="false" constant="false"/>
      <species id="__s970" name="BRAF(RBD=2, Dm=1, rafi=3, V600=&apos;WT&apos;, S365=&apos;u&apos;, ERKT753=&apos;p&apos;) ._br_CRAF(RBD=None, Dm=1, rafi=4, S259=&apos;u&apos;, S338=&apos;u&apos;, ERKS642=&apos;p&apos;) ._br_RAFi1(raf=3) ._br_RAFi1(raf=4) ._br_RAS(raf=2, G=&apos;T&apos;)" compartment="default" initialAmount="0" hasOnlySubstanceUnits="true" boundaryCondition="false" constant="false"/>
      <species id="__s971" name="BRAF(RBD=2, Dm=1, rafi=3, V600=&apos;WT&apos;, S365=&apos;u&apos;, ERKT753=&apos;p&apos;) ._br_CRAF(RBD=None, Dm=1, rafi=4, S259=&apos;u&apos;, S338=&apos;u&apos;, ERKS642=&apos;p&apos;) ._br_RAFi1(raf=3) ._br_RAFi2(raf=4) ._br_RAS(raf=2, G=&apos;T&apos;)" compartment="default" initialAmount="0" hasOnlySubstanceUnits="true" boundaryCondition="false" constant="false"/>
      <species id="__s972" name="BRAF(RBD=2, Dm=1, rafi=3, V600=&apos;WT&apos;, S365=&apos;u&apos;, ERKT753=&apos;p&apos;) ._br_CRAF(RBD=4, Dm=1, rafi=5, S259=&apos;u&apos;, S338=&apos;u&apos;, ERKS642=&apos;p&apos;) ._br_RAFi1(raf=3) ._br_RAFi1(raf=5) ._br_RAS(raf=2, G=&apos;T&apos;) ._br_RAS(raf=4, G=&apos;T&apos;)" compartment="default" initialAmount="0" hasOnlySubstanceUnits="true" boundaryCondition="false" constant="false"/>
      <species id="__s973" name="BRAF(RBD=2, Dm=1, rafi=3, V600=&apos;WT&apos;, S365=&apos;u&apos;, ERKT753=&apos;p&apos;) ._br_CRAF(RBD=4, Dm=1, rafi=5, S259=&apos;u&apos;, S338=&apos;u&apos;, ERKS642=&apos;p&apos;) ._br_RAFi1(raf=3) ._br_RAFi2(raf=5) ._br_RAS(raf=2, G=&apos;T&apos;) ._br_RAS(raf=4, G=&apos;T&apos;)" compartment="default" initialAmount="0" hasOnlySubstanceUnits="true" boundaryCondition="false" constant="false"/>
      <species id="__s974" name="BRAF(RBD=2, Dm=1, rafi=3, V600=&apos;WT&apos;, S365=&apos;u&apos;, ERKT753=&apos;p&apos;) ._br_CRAF(RBD=4, Dm=1, rafi=None, S259=&apos;u&apos;, S338=&apos;p&apos;, ERKS642=&apos;p&apos;) ._br_RAFi1(raf=3) ._br_RAS(raf=2, G=&apos;T&apos;) ._br_RAS(raf=4, G=&apos;T&apos;)" compartment="default" initialAmount="0" hasOnlySubstanceUnits="true" boundaryCondition="false" constant="false"/>
      <species id="__s975" name="BRAF(RBD=2, Dm=1, rafi=3, V600=&apos;WT&apos;, S365=&apos;u&apos;, ERKT753=&apos;p&apos;) ._br_CRAF(RBD=None, Dm=1, rafi=None, S259=&apos;u&apos;, S338=&apos;p&apos;, ERKS642=&apos;p&apos;) ._br_RAFi1(raf=3) ._br_RAS(raf=2, G=&apos;T&apos;)" compartment="default" initialAmount="0" hasOnlySubstanceUnits="true" boundaryCondition="false" constant="false"/>
      <species id="__s976" name="BRAF(RBD=2, Dm=1, rafi=3, V600=&apos;WT&apos;, S365=&apos;u&apos;, ERKT753=&apos;p&apos;) ._br_CRAF(RBD=4, Dm=1, rafi=5, S259=&apos;u&apos;, S338=&apos;p&apos;, ERKS642=&apos;p&apos;) ._br_RAFi1(raf=3) ._br_RAFi1(raf=5) ._br_RAS(raf=2, G=&apos;T&apos;) ._br_RAS(raf=4, G=&apos;T&apos;)" compartment="default" initialAmount="0" hasOnlySubstanceUnits="true" boundaryCondition="false" constant="false"/>
      <species id="__s977" name="BRAF(RBD=2, Dm=1, rafi=3, V600=&apos;WT&apos;, S365=&apos;u&apos;, ERKT753=&apos;p&apos;) ._br_CRAF(RBD=4, Dm=1, rafi=5, S259=&apos;u&apos;, S338=&apos;p&apos;, ERKS642=&apos;p&apos;) ._br_RAFi1(raf=3) ._br_RAFi2(raf=5) ._br_RAS(raf=2, G=&apos;T&apos;) ._br_RAS(raf=4, G=&apos;T&apos;)" compartment="default" initialAmount="0" hasOnlySubstanceUnits="true" boundaryCondition="false" constant="false"/>
      <species id="__s978" name="BRAF(RBD=2, Dm=1, rafi=3, V600=&apos;WT&apos;, S365=&apos;u&apos;, ERKT753=&apos;p&apos;) ._br_CRAF(RBD=None, Dm=1, rafi=4, S259=&apos;u&apos;, S338=&apos;p&apos;, ERKS642=&apos;p&apos;) ._br_RAFi1(raf=3) ._br_RAFi1(raf=4) ._br_RAS(raf=2, G=&apos;T&apos;)" compartment="default" initialAmount="0" hasOnlySubstanceUnits="true" boundaryCondition="false" constant="false"/>
      <species id="__s979" name="BRAF(RBD=2, Dm=1, rafi=3, V600=&apos;WT&apos;, S365=&apos;u&apos;, ERKT753=&apos;p&apos;) ._br_CRAF(RBD=None, Dm=1, rafi=4, S259=&apos;u&apos;, S338=&apos;p&apos;, ERKS642=&apos;p&apos;) ._br_RAFi1(raf=3) ._br_RAFi2(raf=4) ._br_RAS(raf=2, G=&apos;T&apos;)" compartment="default" initialAmount="0" hasOnlySubstanceUnits="true" boundaryCondition="false" constant="false"/>
      <species id="__s980" name="BRAF(RBD=2, Dm=1, rafi=3, V600=&apos;WT&apos;, S365=&apos;u&apos;, ERKT753=&apos;p&apos;) ._br_CRAF(RBD=None, Dm=1, rafi=None, S259=&apos;u&apos;, S338=&apos;u&apos;, ERKS642=&apos;u&apos;) ._br_RAFi2(raf=3) ._br_RAS(raf=2, G=&apos;T&apos;)" compartment="default" initialAmount="0" hasOnlySubstanceUnits="true" boundaryCondition="false" constant="false"/>
      <species id="__s981" name="BRAF(RBD=2, Dm=1, rafi=3, V600=&apos;WT&apos;, S365=&apos;u&apos;, ERKT753=&apos;p&apos;) ._br_CRAF(RBD=4, Dm=1, rafi=None, S259=&apos;u&apos;, S338=&apos;u&apos;, ERKS642=&apos;u&apos;) ._br_RAFi2(raf=3) ._br_RAS(raf=2, G=&apos;T&apos;) ._br_RAS(raf=4, G=&apos;T&apos;)" compartment="default" initialAmount="0" hasOnlySubstanceUnits="true" boundaryCondition="false" constant="false"/>
      <species id="__s982" name="BRAF(RBD=2, Dm=1, rafi=3, V600=&apos;WT&apos;, S365=&apos;u&apos;, ERKT753=&apos;p&apos;) ._br_CRAF(RBD=None, Dm=1, rafi=4, S259=&apos;u&apos;, S338=&apos;u&apos;, ERKS642=&apos;u&apos;) ._br_RAFi1(raf=4) ._br_RAFi2(raf=3) ._br_RAS(raf=2, G=&apos;T&apos;)" compartment="default" initialAmount="0" hasOnlySubstanceUnits="true" boundaryCondition="false" constant="false"/>
      <species id="__s983" name="BRAF(RBD=2, Dm=1, rafi=3, V600=&apos;WT&apos;, S365=&apos;u&apos;, ERKT753=&apos;p&apos;) ._br_CRAF(RBD=None, Dm=1, rafi=4, S259=&apos;u&apos;, S338=&apos;u&apos;, ERKS642=&apos;u&apos;) ._br_RAFi2(raf=3) ._br_RAFi2(raf=4) ._br_RAS(raf=2, G=&apos;T&apos;)" compartment="default" initialAmount="0" hasOnlySubstanceUnits="true" boundaryCondition="false" constant="false"/>
      <species id="__s984" name="BRAF(RBD=2, Dm=1, rafi=3, V600=&apos;WT&apos;, S365=&apos;u&apos;, ERKT753=&apos;p&apos;) ._br_CRAF(RBD=4, Dm=1, rafi=5, S259=&apos;u&apos;, S338=&apos;u&apos;, ERKS642=&apos;u&apos;) ._br_RAFi1(raf=5) ._br_RAFi2(raf=3) ._br_RAS(raf=2, G=&apos;T&apos;) ._br_RAS(raf=4, G=&apos;T&apos;)" compartment="default" initialAmount="0" hasOnlySubstanceUnits="true" boundaryCondition="false" constant="false"/>
      <species id="__s985" name="BRAF(RBD=2, Dm=1, rafi=3, V600=&apos;WT&apos;, S365=&apos;u&apos;, ERKT753=&apos;p&apos;) ._br_CRAF(RBD=4, Dm=1, rafi=5, S259=&apos;u&apos;, S338=&apos;u&apos;, ERKS642=&apos;u&apos;) ._br_RAFi2(raf=3) ._br_RAFi2(raf=5) ._br_RAS(raf=2, G=&apos;T&apos;) ._br_RAS(raf=4, G=&apos;T&apos;)" compartment="default" initialAmount="0" hasOnlySubstanceUnits="true" boundaryCondition="false" constant="false"/>
      <species id="__s986" name="BRAF(RBD=2, Dm=1, rafi=3, V600=&apos;WT&apos;, S365=&apos;u&apos;, ERKT753=&apos;p&apos;) ._br_CRAF(RBD=4, Dm=1, rafi=None, S259=&apos;u&apos;, S338=&apos;p&apos;, ERKS642=&apos;u&apos;) ._br_RAFi2(raf=3) ._br_RAS(raf=2, G=&apos;T&apos;) ._br_RAS(raf=4, G=&apos;T&apos;)" compartment="default" initialAmount="0" hasOnlySubstanceUnits="true" boundaryCondition="false" constant="false"/>
      <species id="__s987" name="BRAF(RBD=2, Dm=1, rafi=3, V600=&apos;WT&apos;, S365=&apos;u&apos;, ERKT753=&apos;p&apos;) ._br_CRAF(RBD=None, Dm=1, rafi=None, S259=&apos;u&apos;, S338=&apos;p&apos;, ERKS642=&apos;u&apos;) ._br_RAFi2(raf=3) ._br_RAS(raf=2, G=&apos;T&apos;)" compartment="default" initialAmount="0" hasOnlySubstanceUnits="true" boundaryCondition="false" constant="false"/>
      <species id="__s988" name="BRAF(RBD=2, Dm=1, rafi=3, V600=&apos;WT&apos;, S365=&apos;u&apos;, ERKT753=&apos;p&apos;) ._br_CRAF(RBD=4, Dm=1, rafi=5, S259=&apos;u&apos;, S338=&apos;p&apos;, ERKS642=&apos;u&apos;) ._br_RAFi1(raf=5) ._br_RAFi2(raf=3) ._br_RAS(raf=2, G=&apos;T&apos;) ._br_RAS(raf=4, G=&apos;T&apos;)" compartment="default" initialAmount="0" hasOnlySubstanceUnits="true" boundaryCondition="false" constant="false"/>
      <species id="__s989" name="BRAF(RBD=2, Dm=1, rafi=3, V600=&apos;WT&apos;, S365=&apos;u&apos;, ERKT753=&apos;p&apos;) ._br_CRAF(RBD=4, Dm=1, rafi=5, S259=&apos;u&apos;, S338=&apos;p&apos;, ERKS642=&apos;u&apos;) ._br_RAFi2(raf=3) ._br_RAFi2(raf=5) ._br_RAS(raf=2, G=&apos;T&apos;) ._br_RAS(raf=4, G=&apos;T&apos;)" compartment="default" initialAmount="0" hasOnlySubstanceUnits="true" boundaryCondition="false" constant="false"/>
      <species id="__s990" name="BRAF(RBD=2, Dm=1, rafi=3, V600=&apos;WT&apos;, S365=&apos;u&apos;, ERKT753=&apos;p&apos;) ._br_CRAF(RBD=None, Dm=1, rafi=4, S259=&apos;u&apos;, S338=&apos;p&apos;, ERKS642=&apos;u&apos;) ._br_RAFi1(raf=4) ._br_RAFi2(raf=3) ._br_RAS(raf=2, G=&apos;T&apos;)" compartment="default" initialAmount="0" hasOnlySubstanceUnits="true" boundaryCondition="false" constant="false"/>
      <species id="__s991" name="BRAF(RBD=2, Dm=1, rafi=3, V600=&apos;WT&apos;, S365=&apos;u&apos;, ERKT753=&apos;p&apos;) ._br_CRAF(RBD=None, Dm=1, rafi=4, S259=&apos;u&apos;, S338=&apos;p&apos;, ERKS642=&apos;u&apos;) ._br_RAFi2(raf=3) ._br_RAFi2(raf=4) ._br_RAS(raf=2, G=&apos;T&apos;)" compartment="default" initialAmount="0" hasOnlySubstanceUnits="true" boundaryCondition="false" constant="false"/>
      <species id="__s992" name="BRAF(RBD=2, Dm=1, rafi=3, V600=&apos;WT&apos;, S365=&apos;u&apos;, ERKT753=&apos;p&apos;) ._br_CRAF(RBD=None, Dm=1, rafi=None, S259=&apos;u&apos;, S338=&apos;u&apos;, ERKS642=&apos;p&apos;) ._br_RAFi2(raf=3) ._br_RAS(raf=2, G=&apos;T&apos;)" compartment="default" initialAmount="0" hasOnlySubstanceUnits="true" boundaryCondition="false" constant="false"/>
      <species id="__s993" name="BRAF(RBD=2, Dm=1, rafi=3, V600=&apos;WT&apos;, S365=&apos;u&apos;, ERKT753=&apos;p&apos;) ._br_CRAF(RBD=4, Dm=1, rafi=None, S259=&apos;u&apos;, S338=&apos;u&apos;, ERKS642=&apos;p&apos;) ._br_RAFi2(raf=3) ._br_RAS(raf=2, G=&apos;T&apos;) ._br_RAS(raf=4, G=&apos;T&apos;)" compartment="default" initialAmount="0" hasOnlySubstanceUnits="true" boundaryCondition="false" constant="false"/>
      <species id="__s994" name="BRAF(RBD=2, Dm=1, rafi=3, V600=&apos;WT&apos;, S365=&apos;u&apos;, ERKT753=&apos;p&apos;) ._br_CRAF(RBD=None, Dm=1, rafi=4, S259=&apos;u&apos;, S338=&apos;u&apos;, ERKS642=&apos;p&apos;) ._br_RAFi1(raf=4) ._br_RAFi2(raf=3) ._br_RAS(raf=2, G=&apos;T&apos;)" compartment="default" initialAmount="0" hasOnlySubstanceUnits="true" boundaryCondition="false" constant="false"/>
      <species id="__s995" name="BRAF(RBD=2, Dm=1, rafi=3, V600=&apos;WT&apos;, S365=&apos;u&apos;, ERKT753=&apos;p&apos;) ._br_CRAF(RBD=None, Dm=1, rafi=4, S259=&apos;u&apos;, S338=&apos;u&apos;, ERKS642=&apos;p&apos;) ._br_RAFi2(raf=3) ._br_RAFi2(raf=4) ._br_RAS(raf=2, G=&apos;T&apos;)" compartment="default" initialAmount="0" hasOnlySubstanceUnits="true" boundaryCondition="false" constant="false"/>
      <species id="__s996" name="BRAF(RBD=2, Dm=1, rafi=3, V600=&apos;WT&apos;, S365=&apos;u&apos;, ERKT753=&apos;p&apos;) ._br_CRAF(RBD=4, Dm=1, rafi=5, S259=&apos;u&apos;, S338=&apos;u&apos;, ERKS642=&apos;p&apos;) ._br_RAFi1(raf=5) ._br_RAFi2(raf=3) ._br_RAS(raf=2, G=&apos;T&apos;) ._br_RAS(raf=4, G=&apos;T&apos;)" compartment="default" initialAmount="0" hasOnlySubstanceUnits="true" boundaryCondition="false" constant="false"/>
      <species id="__s997" name="BRAF(RBD=2, Dm=1, rafi=3, V600=&apos;WT&apos;, S365=&apos;u&apos;, ERKT753=&apos;p&apos;) ._br_CRAF(RBD=4, Dm=1, rafi=5, S259=&apos;u&apos;, S338=&apos;u&apos;, ERKS642=&apos;p&apos;) ._br_RAFi2(raf=3) ._br_RAFi2(raf=5) ._br_RAS(raf=2, G=&apos;T&apos;) ._br_RAS(raf=4, G=&apos;T&apos;)" compartment="default" initialAmount="0" hasOnlySubstanceUnits="true" boundaryCondition="false" constant="false"/>
      <species id="__s998" name="BRAF(RBD=2, Dm=1, rafi=3, V600=&apos;WT&apos;, S365=&apos;u&apos;, ERKT753=&apos;p&apos;) ._br_CRAF(RBD=4, Dm=1, rafi=None, S259=&apos;u&apos;, S338=&apos;p&apos;, ERKS642=&apos;p&apos;) ._br_RAFi2(raf=3) ._br_RAS(raf=2, G=&apos;T&apos;) ._br_RAS(raf=4, G=&apos;T&apos;)" compartment="default" initialAmount="0" hasOnlySubstanceUnits="true" boundaryCondition="false" constant="false"/>
      <species id="__s999" name="BRAF(RBD=2, Dm=1, rafi=3, V600=&apos;WT&apos;, S365=&apos;u&apos;, ERKT753=&apos;p&apos;) ._br_CRAF(RBD=None, Dm=1, rafi=None, S259=&apos;u&apos;, S338=&apos;p&apos;, ERKS642=&apos;p&apos;) ._br_RAFi2(raf=3) ._br_RAS(raf=2, G=&apos;T&apos;)" compartment="default" initialAmount="0" hasOnlySubstanceUnits="true" boundaryCondition="false" constant="false"/>
      <species id="__s1000" name="BRAF(RBD=2, Dm=1, rafi=3, V600=&apos;WT&apos;, S365=&apos;u&apos;, ERKT753=&apos;p&apos;) ._br_CRAF(RBD=4, Dm=1, rafi=5, S259=&apos;u&apos;, S338=&apos;p&apos;, ERKS642=&apos;p&apos;) ._br_RAFi1(raf=5) ._br_RAFi2(raf=3) ._br_RAS(raf=2, G=&apos;T&apos;) ._br_RAS(raf=4, G=&apos;T&apos;)" compartment="default" initialAmount="0" hasOnlySubstanceUnits="true" boundaryCondition="false" constant="false"/>
      <species id="__s1001" name="BRAF(RBD=2, Dm=1, rafi=3, V600=&apos;WT&apos;, S365=&apos;u&apos;, ERKT753=&apos;p&apos;) ._br_CRAF(RBD=4, Dm=1, rafi=5, S259=&apos;u&apos;, S338=&apos;p&apos;, ERKS642=&apos;p&apos;) ._br_RAFi2(raf=3) ._br_RAFi2(raf=5) ._br_RAS(raf=2, G=&apos;T&apos;) ._br_RAS(raf=4, G=&apos;T&apos;)" compartment="default" initialAmount="0" hasOnlySubstanceUnits="true" boundaryCondition="false" constant="false"/>
      <species id="__s1002" name="BRAF(RBD=2, Dm=1, rafi=3, V600=&apos;WT&apos;, S365=&apos;u&apos;, ERKT753=&apos;p&apos;) ._br_CRAF(RBD=None, Dm=1, rafi=4, S259=&apos;u&apos;, S338=&apos;p&apos;, ERKS642=&apos;p&apos;) ._br_RAFi1(raf=4) ._br_RAFi2(raf=3) ._br_RAS(raf=2, G=&apos;T&apos;)" compartment="default" initialAmount="0" hasOnlySubstanceUnits="true" boundaryCondition="false" constant="false"/>
      <species id="__s1003" name="BRAF(RBD=2, Dm=1, rafi=3, V600=&apos;WT&apos;, S365=&apos;u&apos;, ERKT753=&apos;p&apos;) ._br_CRAF(RBD=None, Dm=1, rafi=4, S259=&apos;u&apos;, S338=&apos;p&apos;, ERKS642=&apos;p&apos;) ._br_RAFi2(raf=3) ._br_RAFi2(raf=4) ._br_RAS(raf=2, G=&apos;T&apos;)" compartment="default" initialAmount="0" hasOnlySubstanceUnits="true" boundaryCondition="false" constant="false"/>
      <species id="__s1004" name="CRAF(RBD=None, Dm=1, rafi=None, S259=&apos;u&apos;, S338=&apos;u&apos;, ERKS642=&apos;p&apos;) ._br_CRAF(RBD=None, Dm=1, rafi=None, S259=&apos;u&apos;, S338=&apos;u&apos;, ERKS642=&apos;u&apos;)" compartment="default" initialAmount="0" hasOnlySubstanceUnits="true" boundaryCondition="false" constant="false"/>
      <species id="__s1005" name="CRAF(RBD=2, Dm=1, rafi=None, S259=&apos;u&apos;, S338=&apos;u&apos;, ERKS642=&apos;p&apos;) ._br_CRAF(RBD=None, Dm=1, rafi=None, S259=&apos;u&apos;, S338=&apos;u&apos;, ERKS642=&apos;u&apos;) ._br_RAS(raf=2, G=&apos;T&apos;)" compartment="default" initialAmount="0" hasOnlySubstanceUnits="true" boundaryCondition="false" constant="false"/>
      <species id="__s1006" name="CRAF(RBD=None, Dm=1, rafi=2, S259=&apos;u&apos;, S338=&apos;u&apos;, ERKS642=&apos;p&apos;) ._br_CRAF(RBD=None, Dm=1, rafi=None, S259=&apos;u&apos;, S338=&apos;u&apos;, ERKS642=&apos;u&apos;) ._br_RAFi1(raf=2)" compartment="default" initialAmount="0" hasOnlySubstanceUnits="true" boundaryCondition="false" constant="false"/>
      <species id="__s1007" name="CRAF(RBD=None, Dm=1, rafi=2, S259=&apos;u&apos;, S338=&apos;u&apos;, ERKS642=&apos;p&apos;) ._br_CRAF(RBD=None, Dm=1, rafi=None, S259=&apos;u&apos;, S338=&apos;u&apos;, ERKS642=&apos;u&apos;) ._br_RAFi2(raf=2)" compartment="default" initialAmount="0" hasOnlySubstanceUnits="true" boundaryCondition="false" constant="false"/>
      <species id="__s1008" name="CRAF(RBD=2, Dm=1, rafi=3, S259=&apos;u&apos;, S338=&apos;u&apos;, ERKS642=&apos;p&apos;) ._br_CRAF(RBD=None, Dm=1, rafi=None, S259=&apos;u&apos;, S338=&apos;u&apos;, ERKS642=&apos;u&apos;) ._br_RAFi1(raf=3) ._br_RAS(raf=2, G=&apos;T&apos;)" compartment="default" initialAmount="0" hasOnlySubstanceUnits="true" boundaryCondition="false" constant="false"/>
      <species id="__s1009" name="CRAF(RBD=2, Dm=1, rafi=3, S259=&apos;u&apos;, S338=&apos;u&apos;, ERKS642=&apos;p&apos;) ._br_CRAF(RBD=None, Dm=1, rafi=None, S259=&apos;u&apos;, S338=&apos;u&apos;, ERKS642=&apos;u&apos;) ._br_RAFi2(raf=3) ._br_RAS(raf=2, G=&apos;T&apos;)" compartment="default" initialAmount="0" hasOnlySubstanceUnits="true" boundaryCondition="false" constant="false"/>
      <species id="__s1010" name="CRAF(RBD=2, Dm=1, rafi=None, S259=&apos;u&apos;, S338=&apos;p&apos;, ERKS642=&apos;p&apos;) ._br_CRAF(RBD=None, Dm=1, rafi=None, S259=&apos;u&apos;, S338=&apos;u&apos;, ERKS642=&apos;u&apos;) ._br_RAS(raf=2, G=&apos;T&apos;)" compartment="default" initialAmount="0" hasOnlySubstanceUnits="true" boundaryCondition="false" constant="false"/>
      <species id="__s1011" name="CRAF(RBD=None, Dm=1, rafi=None, S259=&apos;u&apos;, S338=&apos;p&apos;, ERKS642=&apos;p&apos;) ._br_CRAF(RBD=None, Dm=1, rafi=None, S259=&apos;u&apos;, S338=&apos;u&apos;, ERKS642=&apos;u&apos;)" compartment="default" initialAmount="0" hasOnlySubstanceUnits="true" boundaryCondition="false" constant="false"/>
      <species id="__s1012" name="CRAF(RBD=2, Dm=1, rafi=3, S259=&apos;u&apos;, S338=&apos;p&apos;, ERKS642=&apos;p&apos;) ._br_CRAF(RBD=None, Dm=1, rafi=None, S259=&apos;u&apos;, S338=&apos;u&apos;, ERKS642=&apos;u&apos;) ._br_RAFi1(raf=3) ._br_RAS(raf=2, G=&apos;T&apos;)" compartment="default" initialAmount="0" hasOnlySubstanceUnits="true" boundaryCondition="false" constant="false"/>
      <species id="__s1013" name="CRAF(RBD=2, Dm=1, rafi=3, S259=&apos;u&apos;, S338=&apos;p&apos;, ERKS642=&apos;p&apos;) ._br_CRAF(RBD=None, Dm=1, rafi=None, S259=&apos;u&apos;, S338=&apos;u&apos;, ERKS642=&apos;u&apos;) ._br_RAFi2(raf=3) ._br_RAS(raf=2, G=&apos;T&apos;)" compartment="default" initialAmount="0" hasOnlySubstanceUnits="true" boundaryCondition="false" constant="false"/>
      <species id="__s1014" name="CRAF(RBD=None, Dm=1, rafi=2, S259=&apos;u&apos;, S338=&apos;p&apos;, ERKS642=&apos;p&apos;) ._br_CRAF(RBD=None, Dm=1, rafi=None, S259=&apos;u&apos;, S338=&apos;u&apos;, ERKS642=&apos;u&apos;) ._br_RAFi1(raf=2)" compartment="default" initialAmount="0" hasOnlySubstanceUnits="true" boundaryCondition="false" constant="false"/>
      <species id="__s1015" name="CRAF(RBD=None, Dm=1, rafi=2, S259=&apos;u&apos;, S338=&apos;p&apos;, ERKS642=&apos;p&apos;) ._br_CRAF(RBD=None, Dm=1, rafi=None, S259=&apos;u&apos;, S338=&apos;u&apos;, ERKS642=&apos;u&apos;) ._br_RAFi2(raf=2)" compartment="default" initialAmount="0" hasOnlySubstanceUnits="true" boundaryCondition="false" constant="false"/>
      <species id="__s1016" name="CRAF(RBD=None, Dm=1, rafi=None, S259=&apos;u&apos;, S338=&apos;u&apos;, ERKS642=&apos;p&apos;) ._br_CRAF(RBD=2, Dm=1, rafi=None, S259=&apos;u&apos;, S338=&apos;u&apos;, ERKS642=&apos;u&apos;) ._br_RAS(raf=2, G=&apos;T&apos;)" compartment="default" initialAmount="0" hasOnlySubstanceUnits="true" boundaryCondition="false" constant="false"/>
      <species id="__s1017" name="CRAF(RBD=2, Dm=1, rafi=None, S259=&apos;u&apos;, S338=&apos;u&apos;, ERKS642=&apos;p&apos;) ._br_CRAF(RBD=3, Dm=1, rafi=None, S259=&apos;u&apos;, S338=&apos;u&apos;, ERKS642=&apos;u&apos;) ._br_RAS(raf=3, G=&apos;T&apos;) ._br_RAS(raf=2, G=&apos;T&apos;)" compartment="default" initialAmount="0" hasOnlySubstanceUnits="true" boundaryCondition="false" constant="false"/>
      <species id="__s1018" name="CRAF(RBD=None, Dm=1, rafi=2, S259=&apos;u&apos;, S338=&apos;u&apos;, ERKS642=&apos;p&apos;) ._br_CRAF(RBD=3, Dm=1, rafi=None, S259=&apos;u&apos;, S338=&apos;u&apos;, ERKS642=&apos;u&apos;) ._br_RAFi1(raf=2) ._br_RAS(raf=3, G=&apos;T&apos;)" compartment="default" initialAmount="0" hasOnlySubstanceUnits="true" boundaryCondition="false" constant="false"/>
      <species id="__s1019" name="CRAF(RBD=None, Dm=1, rafi=2, S259=&apos;u&apos;, S338=&apos;u&apos;, ERKS642=&apos;p&apos;) ._br_CRAF(RBD=3, Dm=1, rafi=None, S259=&apos;u&apos;, S338=&apos;u&apos;, ERKS642=&apos;u&apos;) ._br_RAFi2(raf=2) ._br_RAS(raf=3, G=&apos;T&apos;)" compartment="default" initialAmount="0" hasOnlySubstanceUnits="true" boundaryCondition="false" constant="false"/>
      <species id="__s1020" name="CRAF(RBD=2, Dm=1, rafi=3, S259=&apos;u&apos;, S338=&apos;u&apos;, ERKS642=&apos;p&apos;) ._br_CRAF(RBD=4, Dm=1, rafi=None, S259=&apos;u&apos;, S338=&apos;u&apos;, ERKS642=&apos;u&apos;) ._br_RAFi1(raf=3) ._br_RAS(raf=4, G=&apos;T&apos;) ._br_RAS(raf=2, G=&apos;T&apos;)" compartment="default" initialAmount="0" hasOnlySubstanceUnits="true" boundaryCondition="false" constant="false"/>
      <species id="__s1021" name="CRAF(RBD=2, Dm=1, rafi=3, S259=&apos;u&apos;, S338=&apos;u&apos;, ERKS642=&apos;p&apos;) ._br_CRAF(RBD=4, Dm=1, rafi=None, S259=&apos;u&apos;, S338=&apos;u&apos;, ERKS642=&apos;u&apos;) ._br_RAFi2(raf=3) ._br_RAS(raf=4, G=&apos;T&apos;) ._br_RAS(raf=2, G=&apos;T&apos;)" compartment="default" initialAmount="0" hasOnlySubstanceUnits="true" boundaryCondition="false" constant="false"/>
      <species id="__s1022" name="CRAF(RBD=2, Dm=1, rafi=None, S259=&apos;u&apos;, S338=&apos;p&apos;, ERKS642=&apos;p&apos;) ._br_CRAF(RBD=3, Dm=1, rafi=None, S259=&apos;u&apos;, S338=&apos;u&apos;, ERKS642=&apos;u&apos;) ._br_RAS(raf=3, G=&apos;T&apos;) ._br_RAS(raf=2, G=&apos;T&apos;)" compartment="default" initialAmount="0" hasOnlySubstanceUnits="true" boundaryCondition="false" constant="false"/>
      <species id="__s1023" name="CRAF(RBD=None, Dm=1, rafi=None, S259=&apos;u&apos;, S338=&apos;p&apos;, ERKS642=&apos;p&apos;) ._br_CRAF(RBD=2, Dm=1, rafi=None, S259=&apos;u&apos;, S338=&apos;u&apos;, ERKS642=&apos;u&apos;) ._br_RAS(raf=2, G=&apos;T&apos;)" compartment="default" initialAmount="0" hasOnlySubstanceUnits="true" boundaryCondition="false" constant="false"/>
      <species id="__s1024" name="CRAF(RBD=2, Dm=1, rafi=3, S259=&apos;u&apos;, S338=&apos;p&apos;, ERKS642=&apos;p&apos;) ._br_CRAF(RBD=4, Dm=1, rafi=None, S259=&apos;u&apos;, S338=&apos;u&apos;, ERKS642=&apos;u&apos;) ._br_RAFi1(raf=3) ._br_RAS(raf=4, G=&apos;T&apos;) ._br_RAS(raf=2, G=&apos;T&apos;)" compartment="default" initialAmount="0" hasOnlySubstanceUnits="true" boundaryCondition="false" constant="false"/>
      <species id="__s1025" name="CRAF(RBD=2, Dm=1, rafi=3, S259=&apos;u&apos;, S338=&apos;p&apos;, ERKS642=&apos;p&apos;) ._br_CRAF(RBD=4, Dm=1, rafi=None, S259=&apos;u&apos;, S338=&apos;u&apos;, ERKS642=&apos;u&apos;) ._br_RAFi2(raf=3) ._br_RAS(raf=4, G=&apos;T&apos;) ._br_RAS(raf=2, G=&apos;T&apos;)" compartment="default" initialAmount="0" hasOnlySubstanceUnits="true" boundaryCondition="false" constant="false"/>
      <species id="__s1026" name="CRAF(RBD=None, Dm=1, rafi=2, S259=&apos;u&apos;, S338=&apos;p&apos;, ERKS642=&apos;p&apos;) ._br_CRAF(RBD=3, Dm=1, rafi=None, S259=&apos;u&apos;, S338=&apos;u&apos;, ERKS642=&apos;u&apos;) ._br_RAFi1(raf=2) ._br_RAS(raf=3, G=&apos;T&apos;)" compartment="default" initialAmount="0" hasOnlySubstanceUnits="true" boundaryCondition="false" constant="false"/>
      <species id="__s1027" name="CRAF(RBD=None, Dm=1, rafi=2, S259=&apos;u&apos;, S338=&apos;p&apos;, ERKS642=&apos;p&apos;) ._br_CRAF(RBD=3, Dm=1, rafi=None, S259=&apos;u&apos;, S338=&apos;u&apos;, ERKS642=&apos;u&apos;) ._br_RAFi2(raf=2) ._br_RAS(raf=3, G=&apos;T&apos;)" compartment="default" initialAmount="0" hasOnlySubstanceUnits="true" boundaryCondition="false" constant="false"/>
      <species id="__s1028" name="CRAF(RBD=None, Dm=1, rafi=None, S259=&apos;u&apos;, S338=&apos;u&apos;, ERKS642=&apos;p&apos;) ._br_CRAF(RBD=None, Dm=1, rafi=2, S259=&apos;u&apos;, S338=&apos;u&apos;, ERKS642=&apos;u&apos;) ._br_RAFi1(raf=2)" compartment="default" initialAmount="0" hasOnlySubstanceUnits="true" boundaryCondition="false" constant="false"/>
      <species id="__s1029" name="CRAF(RBD=2, Dm=1, rafi=None, S259=&apos;u&apos;, S338=&apos;u&apos;, ERKS642=&apos;p&apos;) ._br_CRAF(RBD=None, Dm=1, rafi=3, S259=&apos;u&apos;, S338=&apos;u&apos;, ERKS642=&apos;u&apos;) ._br_RAFi1(raf=3) ._br_RAS(raf=2, G=&apos;T&apos;)" compartment="default" initialAmount="0" hasOnlySubstanceUnits="true" boundaryCondition="false" constant="false"/>
      <species id="__s1030" name="CRAF(RBD=None, Dm=1, rafi=2, S259=&apos;u&apos;, S338=&apos;u&apos;, ERKS642=&apos;p&apos;) ._br_CRAF(RBD=None, Dm=1, rafi=3, S259=&apos;u&apos;, S338=&apos;u&apos;, ERKS642=&apos;u&apos;) ._br_RAFi1(raf=3) ._br_RAFi1(raf=2)" compartment="default" initialAmount="0" hasOnlySubstanceUnits="true" boundaryCondition="false" constant="false"/>
      <species id="__s1031" name="CRAF(RBD=None, Dm=1, rafi=2, S259=&apos;u&apos;, S338=&apos;u&apos;, ERKS642=&apos;p&apos;) ._br_CRAF(RBD=None, Dm=1, rafi=3, S259=&apos;u&apos;, S338=&apos;u&apos;, ERKS642=&apos;u&apos;) ._br_RAFi1(raf=3) ._br_RAFi2(raf=2)" compartment="default" initialAmount="0" hasOnlySubstanceUnits="true" boundaryCondition="false" constant="false"/>
      <species id="__s1032" name="CRAF(RBD=2, Dm=1, rafi=3, S259=&apos;u&apos;, S338=&apos;u&apos;, ERKS642=&apos;p&apos;) ._br_CRAF(RBD=None, Dm=1, rafi=4, S259=&apos;u&apos;, S338=&apos;u&apos;, ERKS642=&apos;u&apos;) ._br_RAFi1(raf=4) ._br_RAFi1(raf=3) ._br_RAS(raf=2, G=&apos;T&apos;)" compartment="default" initialAmount="0" hasOnlySubstanceUnits="true" boundaryCondition="false" constant="false"/>
      <species id="__s1033" name="CRAF(RBD=2, Dm=1, rafi=3, S259=&apos;u&apos;, S338=&apos;u&apos;, ERKS642=&apos;p&apos;) ._br_CRAF(RBD=None, Dm=1, rafi=4, S259=&apos;u&apos;, S338=&apos;u&apos;, ERKS642=&apos;u&apos;) ._br_RAFi1(raf=4) ._br_RAFi2(raf=3) ._br_RAS(raf=2, G=&apos;T&apos;)" compartment="default" initialAmount="0" hasOnlySubstanceUnits="true" boundaryCondition="false" constant="false"/>
      <species id="__s1034" name="CRAF(RBD=2, Dm=1, rafi=None, S259=&apos;u&apos;, S338=&apos;p&apos;, ERKS642=&apos;p&apos;) ._br_CRAF(RBD=None, Dm=1, rafi=3, S259=&apos;u&apos;, S338=&apos;u&apos;, ERKS642=&apos;u&apos;) ._br_RAFi1(raf=3) ._br_RAS(raf=2, G=&apos;T&apos;)" compartment="default" initialAmount="0" hasOnlySubstanceUnits="true" boundaryCondition="false" constant="false"/>
      <species id="__s1035" name="CRAF(RBD=None, Dm=1, rafi=None, S259=&apos;u&apos;, S338=&apos;p&apos;, ERKS642=&apos;p&apos;) ._br_CRAF(RBD=None, Dm=1, rafi=2, S259=&apos;u&apos;, S338=&apos;u&apos;, ERKS642=&apos;u&apos;) ._br_RAFi1(raf=2)" compartment="default" initialAmount="0" hasOnlySubstanceUnits="true" boundaryCondition="false" constant="false"/>
      <species id="__s1036" name="CRAF(RBD=2, Dm=1, rafi=3, S259=&apos;u&apos;, S338=&apos;p&apos;, ERKS642=&apos;p&apos;) ._br_CRAF(RBD=None, Dm=1, rafi=4, S259=&apos;u&apos;, S338=&apos;u&apos;, ERKS642=&apos;u&apos;) ._br_RAFi1(raf=4) ._br_RAFi1(raf=3) ._br_RAS(raf=2, G=&apos;T&apos;)" compartment="default" initialAmount="0" hasOnlySubstanceUnits="true" boundaryCondition="false" constant="false"/>
      <species id="__s1037" name="CRAF(RBD=2, Dm=1, rafi=3, S259=&apos;u&apos;, S338=&apos;p&apos;, ERKS642=&apos;p&apos;) ._br_CRAF(RBD=None, Dm=1, rafi=4, S259=&apos;u&apos;, S338=&apos;u&apos;, ERKS642=&apos;u&apos;) ._br_RAFi1(raf=4) ._br_RAFi2(raf=3) ._br_RAS(raf=2, G=&apos;T&apos;)" compartment="default" initialAmount="0" hasOnlySubstanceUnits="true" boundaryCondition="false" constant="false"/>
      <species id="__s1038" name="CRAF(RBD=None, Dm=1, rafi=2, S259=&apos;u&apos;, S338=&apos;p&apos;, ERKS642=&apos;p&apos;) ._br_CRAF(RBD=None, Dm=1, rafi=3, S259=&apos;u&apos;, S338=&apos;u&apos;, ERKS642=&apos;u&apos;) ._br_RAFi1(raf=3) ._br_RAFi1(raf=2)" compartment="default" initialAmount="0" hasOnlySubstanceUnits="true" boundaryCondition="false" constant="false"/>
      <species id="__s1039" name="CRAF(RBD=None, Dm=1, rafi=2, S259=&apos;u&apos;, S338=&apos;p&apos;, ERKS642=&apos;p&apos;) ._br_CRAF(RBD=None, Dm=1, rafi=3, S259=&apos;u&apos;, S338=&apos;u&apos;, ERKS642=&apos;u&apos;) ._br_RAFi1(raf=3) ._br_RAFi2(raf=2)" compartment="default" initialAmount="0" hasOnlySubstanceUnits="true" boundaryCondition="false" constant="false"/>
      <species id="__s1040" name="CRAF(RBD=None, Dm=1, rafi=None, S259=&apos;u&apos;, S338=&apos;u&apos;, ERKS642=&apos;p&apos;) ._br_CRAF(RBD=None, Dm=1, rafi=2, S259=&apos;u&apos;, S338=&apos;u&apos;, ERKS642=&apos;u&apos;) ._br_RAFi2(raf=2)" compartment="default" initialAmount="0" hasOnlySubstanceUnits="true" boundaryCondition="false" constant="false"/>
      <species id="__s1041" name="CRAF(RBD=2, Dm=1, rafi=None, S259=&apos;u&apos;, S338=&apos;u&apos;, ERKS642=&apos;p&apos;) ._br_CRAF(RBD=None, Dm=1, rafi=3, S259=&apos;u&apos;, S338=&apos;u&apos;, ERKS642=&apos;u&apos;) ._br_RAFi2(raf=3) ._br_RAS(raf=2, G=&apos;T&apos;)" compartment="default" initialAmount="0" hasOnlySubstanceUnits="true" boundaryCondition="false" constant="false"/>
      <species id="__s1042" name="CRAF(RBD=None, Dm=1, rafi=2, S259=&apos;u&apos;, S338=&apos;u&apos;, ERKS642=&apos;p&apos;) ._br_CRAF(RBD=None, Dm=1, rafi=3, S259=&apos;u&apos;, S338=&apos;u&apos;, ERKS642=&apos;u&apos;) ._br_RAFi1(raf=2) ._br_RAFi2(raf=3)" compartment="default" initialAmount="0" hasOnlySubstanceUnits="true" boundaryCondition="false" constant="false"/>
      <species id="__s1043" name="CRAF(RBD=None, Dm=1, rafi=2, S259=&apos;u&apos;, S338=&apos;u&apos;, ERKS642=&apos;p&apos;) ._br_CRAF(RBD=None, Dm=1, rafi=3, S259=&apos;u&apos;, S338=&apos;u&apos;, ERKS642=&apos;u&apos;) ._br_RAFi2(raf=3) ._br_RAFi2(raf=2)" compartment="default" initialAmount="0" hasOnlySubstanceUnits="true" boundaryCondition="false" constant="false"/>
      <species id="__s1044" name="CRAF(RBD=2, Dm=1, rafi=3, S259=&apos;u&apos;, S338=&apos;u&apos;, ERKS642=&apos;p&apos;) ._br_CRAF(RBD=None, Dm=1, rafi=4, S259=&apos;u&apos;, S338=&apos;u&apos;, ERKS642=&apos;u&apos;) ._br_RAFi1(raf=3) ._br_RAFi2(raf=4) ._br_RAS(raf=2, G=&apos;T&apos;)" compartment="default" initialAmount="0" hasOnlySubstanceUnits="true" boundaryCondition="false" constant="false"/>
      <species id="__s1045" name="CRAF(RBD=2, Dm=1, rafi=3, S259=&apos;u&apos;, S338=&apos;u&apos;, ERKS642=&apos;p&apos;) ._br_CRAF(RBD=None, Dm=1, rafi=4, S259=&apos;u&apos;, S338=&apos;u&apos;, ERKS642=&apos;u&apos;) ._br_RAFi2(raf=4) ._br_RAFi2(raf=3) ._br_RAS(raf=2, G=&apos;T&apos;)" compartment="default" initialAmount="0" hasOnlySubstanceUnits="true" boundaryCondition="false" constant="false"/>
      <species id="__s1046" name="CRAF(RBD=2, Dm=1, rafi=None, S259=&apos;u&apos;, S338=&apos;p&apos;, ERKS642=&apos;p&apos;) ._br_CRAF(RBD=None, Dm=1, rafi=3, S259=&apos;u&apos;, S338=&apos;u&apos;, ERKS642=&apos;u&apos;) ._br_RAFi2(raf=3) ._br_RAS(raf=2, G=&apos;T&apos;)" compartment="default" initialAmount="0" hasOnlySubstanceUnits="true" boundaryCondition="false" constant="false"/>
      <species id="__s1047" name="CRAF(RBD=None, Dm=1, rafi=None, S259=&apos;u&apos;, S338=&apos;p&apos;, ERKS642=&apos;p&apos;) ._br_CRAF(RBD=None, Dm=1, rafi=2, S259=&apos;u&apos;, S338=&apos;u&apos;, ERKS642=&apos;u&apos;) ._br_RAFi2(raf=2)" compartment="default" initialAmount="0" hasOnlySubstanceUnits="true" boundaryCondition="false" constant="false"/>
      <species id="__s1048" name="CRAF(RBD=2, Dm=1, rafi=3, S259=&apos;u&apos;, S338=&apos;p&apos;, ERKS642=&apos;p&apos;) ._br_CRAF(RBD=None, Dm=1, rafi=4, S259=&apos;u&apos;, S338=&apos;u&apos;, ERKS642=&apos;u&apos;) ._br_RAFi1(raf=3) ._br_RAFi2(raf=4) ._br_RAS(raf=2, G=&apos;T&apos;)" compartment="default" initialAmount="0" hasOnlySubstanceUnits="true" boundaryCondition="false" constant="false"/>
      <species id="__s1049" name="CRAF(RBD=2, Dm=1, rafi=3, S259=&apos;u&apos;, S338=&apos;p&apos;, ERKS642=&apos;p&apos;) ._br_CRAF(RBD=None, Dm=1, rafi=4, S259=&apos;u&apos;, S338=&apos;u&apos;, ERKS642=&apos;u&apos;) ._br_RAFi2(raf=4) ._br_RAFi2(raf=3) ._br_RAS(raf=2, G=&apos;T&apos;)" compartment="default" initialAmount="0" hasOnlySubstanceUnits="true" boundaryCondition="false" constant="false"/>
      <species id="__s1050" name="CRAF(RBD=None, Dm=1, rafi=2, S259=&apos;u&apos;, S338=&apos;p&apos;, ERKS642=&apos;p&apos;) ._br_CRAF(RBD=None, Dm=1, rafi=3, S259=&apos;u&apos;, S338=&apos;u&apos;, ERKS642=&apos;u&apos;) ._br_RAFi1(raf=2) ._br_RAFi2(raf=3)" compartment="default" initialAmount="0" hasOnlySubstanceUnits="true" boundaryCondition="false" constant="false"/>
      <species id="__s1051" name="CRAF(RBD=None, Dm=1, rafi=2, S259=&apos;u&apos;, S338=&apos;p&apos;, ERKS642=&apos;p&apos;) ._br_CRAF(RBD=None, Dm=1, rafi=3, S259=&apos;u&apos;, S338=&apos;u&apos;, ERKS642=&apos;u&apos;) ._br_RAFi2(raf=3) ._br_RAFi2(raf=2)" compartment="default" initialAmount="0" hasOnlySubstanceUnits="true" boundaryCondition="false" constant="false"/>
      <species id="__s1052" name="CRAF(RBD=None, Dm=1, rafi=None, S259=&apos;u&apos;, S338=&apos;u&apos;, ERKS642=&apos;p&apos;) ._br_CRAF(RBD=2, Dm=1, rafi=3, S259=&apos;u&apos;, S338=&apos;u&apos;, ERKS642=&apos;u&apos;) ._br_RAFi1(raf=3) ._br_RAS(raf=2, G=&apos;T&apos;)" compartment="default" initialAmount="0" hasOnlySubstanceUnits="true" boundaryCondition="false" constant="false"/>
      <species id="__s1053" name="CRAF(RBD=2, Dm=1, rafi=None, S259=&apos;u&apos;, S338=&apos;u&apos;, ERKS642=&apos;p&apos;) ._br_CRAF(RBD=3, Dm=1, rafi=4, S259=&apos;u&apos;, S338=&apos;u&apos;, ERKS642=&apos;u&apos;) ._br_RAFi1(raf=4) ._br_RAS(raf=3, G=&apos;T&apos;) ._br_RAS(raf=2, G=&apos;T&apos;)" compartment="default" initialAmount="0" hasOnlySubstanceUnits="true" boundaryCondition="false" constant="false"/>
      <species id="__s1054" name="CRAF(RBD=None, Dm=1, rafi=2, S259=&apos;u&apos;, S338=&apos;u&apos;, ERKS642=&apos;p&apos;) ._br_CRAF(RBD=3, Dm=1, rafi=4, S259=&apos;u&apos;, S338=&apos;u&apos;, ERKS642=&apos;u&apos;) ._br_RAFi1(raf=4) ._br_RAFi1(raf=2) ._br_RAS(raf=3, G=&apos;T&apos;)" compartment="default" initialAmount="0" hasOnlySubstanceUnits="true" boundaryCondition="false" constant="false"/>
      <species id="__s1055" name="CRAF(RBD=None, Dm=1, rafi=2, S259=&apos;u&apos;, S338=&apos;u&apos;, ERKS642=&apos;p&apos;) ._br_CRAF(RBD=3, Dm=1, rafi=4, S259=&apos;u&apos;, S338=&apos;u&apos;, ERKS642=&apos;u&apos;) ._br_RAFi1(raf=4) ._br_RAFi2(raf=2) ._br_RAS(raf=3, G=&apos;T&apos;)" compartment="default" initialAmount="0" hasOnlySubstanceUnits="true" boundaryCondition="false" constant="false"/>
      <species id="__s1056" name="CRAF(RBD=2, Dm=1, rafi=3, S259=&apos;u&apos;, S338=&apos;u&apos;, ERKS642=&apos;p&apos;) ._br_CRAF(RBD=4, Dm=1, rafi=5, S259=&apos;u&apos;, S338=&apos;u&apos;, ERKS642=&apos;u&apos;) ._br_RAFi1(raf=5) ._br_RAFi1(raf=3) ._br_RAS(raf=4, G=&apos;T&apos;) ._br_RAS(raf=2, G=&apos;T&apos;)" compartment="default" initialAmount="0" hasOnlySubstanceUnits="true" boundaryCondition="false" constant="false"/>
      <species id="__s1057" name="CRAF(RBD=2, Dm=1, rafi=3, S259=&apos;u&apos;, S338=&apos;u&apos;, ERKS642=&apos;p&apos;) ._br_CRAF(RBD=4, Dm=1, rafi=5, S259=&apos;u&apos;, S338=&apos;u&apos;, ERKS642=&apos;u&apos;) ._br_RAFi1(raf=5) ._br_RAFi2(raf=3) ._br_RAS(raf=4, G=&apos;T&apos;) ._br_RAS(raf=2, G=&apos;T&apos;)" compartment="default" initialAmount="0" hasOnlySubstanceUnits="true" boundaryCondition="false" constant="false"/>
      <species id="__s1058" name="CRAF(RBD=2, Dm=1, rafi=None, S259=&apos;u&apos;, S338=&apos;p&apos;, ERKS642=&apos;p&apos;) ._br_CRAF(RBD=3, Dm=1, rafi=4, S259=&apos;u&apos;, S338=&apos;u&apos;, ERKS642=&apos;u&apos;) ._br_RAFi1(raf=4) ._br_RAS(raf=3, G=&apos;T&apos;) ._br_RAS(raf=2, G=&apos;T&apos;)" compartment="default" initialAmount="0" hasOnlySubstanceUnits="true" boundaryCondition="false" constant="false"/>
      <species id="__s1059" name="CRAF(RBD=None, Dm=1, rafi=None, S259=&apos;u&apos;, S338=&apos;p&apos;, ERKS642=&apos;p&apos;) ._br_CRAF(RBD=2, Dm=1, rafi=3, S259=&apos;u&apos;, S338=&apos;u&apos;, ERKS642=&apos;u&apos;) ._br_RAFi1(raf=3) ._br_RAS(raf=2, G=&apos;T&apos;)" compartment="default" initialAmount="0" hasOnlySubstanceUnits="true" boundaryCondition="false" constant="false"/>
      <species id="__s1060" name="CRAF(RBD=2, Dm=1, rafi=3, S259=&apos;u&apos;, S338=&apos;p&apos;, ERKS642=&apos;p&apos;) ._br_CRAF(RBD=4, Dm=1, rafi=5, S259=&apos;u&apos;, S338=&apos;u&apos;, ERKS642=&apos;u&apos;) ._br_RAFi1(raf=5) ._br_RAFi1(raf=3) ._br_RAS(raf=4, G=&apos;T&apos;) ._br_RAS(raf=2, G=&apos;T&apos;)" compartment="default" initialAmount="0" hasOnlySubstanceUnits="true" boundaryCondition="false" constant="false"/>
      <species id="__s1061" name="CRAF(RBD=2, Dm=1, rafi=3, S259=&apos;u&apos;, S338=&apos;p&apos;, ERKS642=&apos;p&apos;) ._br_CRAF(RBD=4, Dm=1, rafi=5, S259=&apos;u&apos;, S338=&apos;u&apos;, ERKS642=&apos;u&apos;) ._br_RAFi1(raf=5) ._br_RAFi2(raf=3) ._br_RAS(raf=4, G=&apos;T&apos;) ._br_RAS(raf=2, G=&apos;T&apos;)" compartment="default" initialAmount="0" hasOnlySubstanceUnits="true" boundaryCondition="false" constant="false"/>
      <species id="__s1062" name="CRAF(RBD=None, Dm=1, rafi=2, S259=&apos;u&apos;, S338=&apos;p&apos;, ERKS642=&apos;p&apos;) ._br_CRAF(RBD=3, Dm=1, rafi=4, S259=&apos;u&apos;, S338=&apos;u&apos;, ERKS642=&apos;u&apos;) ._br_RAFi1(raf=4) ._br_RAFi1(raf=2) ._br_RAS(raf=3, G=&apos;T&apos;)" compartment="default" initialAmount="0" hasOnlySubstanceUnits="true" boundaryCondition="false" constant="false"/>
      <species id="__s1063" name="CRAF(RBD=None, Dm=1, rafi=2, S259=&apos;u&apos;, S338=&apos;p&apos;, ERKS642=&apos;p&apos;) ._br_CRAF(RBD=3, Dm=1, rafi=4, S259=&apos;u&apos;, S338=&apos;u&apos;, ERKS642=&apos;u&apos;) ._br_RAFi1(raf=4) ._br_RAFi2(raf=2) ._br_RAS(raf=3, G=&apos;T&apos;)" compartment="default" initialAmount="0" hasOnlySubstanceUnits="true" boundaryCondition="false" constant="false"/>
      <species id="__s1064" name="CRAF(RBD=None, Dm=1, rafi=None, S259=&apos;u&apos;, S338=&apos;u&apos;, ERKS642=&apos;p&apos;) ._br_CRAF(RBD=2, Dm=1, rafi=3, S259=&apos;u&apos;, S338=&apos;u&apos;, ERKS642=&apos;u&apos;) ._br_RAFi2(raf=3) ._br_RAS(raf=2, G=&apos;T&apos;)" compartment="default" initialAmount="0" hasOnlySubstanceUnits="true" boundaryCondition="false" constant="false"/>
      <species id="__s1065" name="CRAF(RBD=2, Dm=1, rafi=None, S259=&apos;u&apos;, S338=&apos;u&apos;, ERKS642=&apos;p&apos;) ._br_CRAF(RBD=3, Dm=1, rafi=4, S259=&apos;u&apos;, S338=&apos;u&apos;, ERKS642=&apos;u&apos;) ._br_RAFi2(raf=4) ._br_RAS(raf=3, G=&apos;T&apos;) ._br_RAS(raf=2, G=&apos;T&apos;)" compartment="default" initialAmount="0" hasOnlySubstanceUnits="true" boundaryCondition="false" constant="false"/>
      <species id="__s1066" name="CRAF(RBD=None, Dm=1, rafi=2, S259=&apos;u&apos;, S338=&apos;u&apos;, ERKS642=&apos;p&apos;) ._br_CRAF(RBD=3, Dm=1, rafi=4, S259=&apos;u&apos;, S338=&apos;u&apos;, ERKS642=&apos;u&apos;) ._br_RAFi1(raf=2) ._br_RAFi2(raf=4) ._br_RAS(raf=3, G=&apos;T&apos;)" compartment="default" initialAmount="0" hasOnlySubstanceUnits="true" boundaryCondition="false" constant="false"/>
      <species id="__s1067" name="CRAF(RBD=None, Dm=1, rafi=2, S259=&apos;u&apos;, S338=&apos;u&apos;, ERKS642=&apos;p&apos;) ._br_CRAF(RBD=3, Dm=1, rafi=4, S259=&apos;u&apos;, S338=&apos;u&apos;, ERKS642=&apos;u&apos;) ._br_RAFi2(raf=4) ._br_RAFi2(raf=2) ._br_RAS(raf=3, G=&apos;T&apos;)" compartment="default" initialAmount="0" hasOnlySubstanceUnits="true" boundaryCondition="false" constant="false"/>
      <species id="__s1068" name="CRAF(RBD=2, Dm=1, rafi=3, S259=&apos;u&apos;, S338=&apos;u&apos;, ERKS642=&apos;p&apos;) ._br_CRAF(RBD=4, Dm=1, rafi=5, S259=&apos;u&apos;, S338=&apos;u&apos;, ERKS642=&apos;u&apos;) ._br_RAFi1(raf=3) ._br_RAFi2(raf=5) ._br_RAS(raf=4, G=&apos;T&apos;) ._br_RAS(raf=2, G=&apos;T&apos;)" compartment="default" initialAmount="0" hasOnlySubstanceUnits="true" boundaryCondition="false" constant="false"/>
      <species id="__s1069" name="CRAF(RBD=2, Dm=1, rafi=3, S259=&apos;u&apos;, S338=&apos;u&apos;, ERKS642=&apos;p&apos;) ._br_CRAF(RBD=4, Dm=1, rafi=5, S259=&apos;u&apos;, S338=&apos;u&apos;, ERKS642=&apos;u&apos;) ._br_RAFi2(raf=5) ._br_RAFi2(raf=3) ._br_RAS(raf=4, G=&apos;T&apos;) ._br_RAS(raf=2, G=&apos;T&apos;)" compartment="default" initialAmount="0" hasOnlySubstanceUnits="true" boundaryCondition="false" constant="false"/>
      <species id="__s1070" name="CRAF(RBD=2, Dm=1, rafi=None, S259=&apos;u&apos;, S338=&apos;p&apos;, ERKS642=&apos;p&apos;) ._br_CRAF(RBD=3, Dm=1, rafi=4, S259=&apos;u&apos;, S338=&apos;u&apos;, ERKS642=&apos;u&apos;) ._br_RAFi2(raf=4) ._br_RAS(raf=3, G=&apos;T&apos;) ._br_RAS(raf=2, G=&apos;T&apos;)" compartment="default" initialAmount="0" hasOnlySubstanceUnits="true" boundaryCondition="false" constant="false"/>
      <species id="__s1071" name="CRAF(RBD=None, Dm=1, rafi=None, S259=&apos;u&apos;, S338=&apos;p&apos;, ERKS642=&apos;p&apos;) ._br_CRAF(RBD=2, Dm=1, rafi=3, S259=&apos;u&apos;, S338=&apos;u&apos;, ERKS642=&apos;u&apos;) ._br_RAFi2(raf=3) ._br_RAS(raf=2, G=&apos;T&apos;)" compartment="default" initialAmount="0" hasOnlySubstanceUnits="true" boundaryCondition="false" constant="false"/>
      <species id="__s1072" name="CRAF(RBD=2, Dm=1, rafi=3, S259=&apos;u&apos;, S338=&apos;p&apos;, ERKS642=&apos;p&apos;) ._br_CRAF(RBD=4, Dm=1, rafi=5, S259=&apos;u&apos;, S338=&apos;u&apos;, ERKS642=&apos;u&apos;) ._br_RAFi1(raf=3) ._br_RAFi2(raf=5) ._br_RAS(raf=4, G=&apos;T&apos;) ._br_RAS(raf=2, G=&apos;T&apos;)" compartment="default" initialAmount="0" hasOnlySubstanceUnits="true" boundaryCondition="false" constant="false"/>
      <species id="__s1073" name="CRAF(RBD=2, Dm=1, rafi=3, S259=&apos;u&apos;, S338=&apos;p&apos;, ERKS642=&apos;p&apos;) ._br_CRAF(RBD=4, Dm=1, rafi=5, S259=&apos;u&apos;, S338=&apos;u&apos;, ERKS642=&apos;u&apos;) ._br_RAFi2(raf=5) ._br_RAFi2(raf=3) ._br_RAS(raf=4, G=&apos;T&apos;) ._br_RAS(raf=2, G=&apos;T&apos;)" compartment="default" initialAmount="0" hasOnlySubstanceUnits="true" boundaryCondition="false" constant="false"/>
      <species id="__s1074" name="CRAF(RBD=None, Dm=1, rafi=2, S259=&apos;u&apos;, S338=&apos;p&apos;, ERKS642=&apos;p&apos;) ._br_CRAF(RBD=3, Dm=1, rafi=4, S259=&apos;u&apos;, S338=&apos;u&apos;, ERKS642=&apos;u&apos;) ._br_RAFi1(raf=2) ._br_RAFi2(raf=4) ._br_RAS(raf=3, G=&apos;T&apos;)" compartment="default" initialAmount="0" hasOnlySubstanceUnits="true" boundaryCondition="false" constant="false"/>
      <species id="__s1075" name="CRAF(RBD=None, Dm=1, rafi=2, S259=&apos;u&apos;, S338=&apos;p&apos;, ERKS642=&apos;p&apos;) ._br_CRAF(RBD=3, Dm=1, rafi=4, S259=&apos;u&apos;, S338=&apos;u&apos;, ERKS642=&apos;u&apos;) ._br_RAFi2(raf=4) ._br_RAFi2(raf=2) ._br_RAS(raf=3, G=&apos;T&apos;)" compartment="default" initialAmount="0" hasOnlySubstanceUnits="true" boundaryCondition="false" constant="false"/>
      <species id="__s1076" name="CRAF(RBD=None, Dm=1, rafi=None, S259=&apos;u&apos;, S338=&apos;u&apos;, ERKS642=&apos;p&apos;) ._br_CRAF(RBD=2, Dm=1, rafi=None, S259=&apos;u&apos;, S338=&apos;p&apos;, ERKS642=&apos;u&apos;) ._br_RAS(raf=2, G=&apos;T&apos;)" compartment="default" initialAmount="0" hasOnlySubstanceUnits="true" boundaryCondition="false" constant="false"/>
      <species id="__s1077" name="CRAF(RBD=2, Dm=1, rafi=None, S259=&apos;u&apos;, S338=&apos;u&apos;, ERKS642=&apos;p&apos;) ._br_CRAF(RBD=3, Dm=1, rafi=None, S259=&apos;u&apos;, S338=&apos;p&apos;, ERKS642=&apos;u&apos;) ._br_RAS(raf=3, G=&apos;T&apos;) ._br_RAS(raf=2, G=&apos;T&apos;)" compartment="default" initialAmount="0" hasOnlySubstanceUnits="true" boundaryCondition="false" constant="false"/>
      <species id="__s1078" name="CRAF(RBD=None, Dm=1, rafi=2, S259=&apos;u&apos;, S338=&apos;u&apos;, ERKS642=&apos;p&apos;) ._br_CRAF(RBD=3, Dm=1, rafi=None, S259=&apos;u&apos;, S338=&apos;p&apos;, ERKS642=&apos;u&apos;) ._br_RAFi1(raf=2) ._br_RAS(raf=3, G=&apos;T&apos;)" compartment="default" initialAmount="0" hasOnlySubstanceUnits="true" boundaryCondition="false" constant="false"/>
      <species id="__s1079" name="CRAF(RBD=None, Dm=1, rafi=2, S259=&apos;u&apos;, S338=&apos;u&apos;, ERKS642=&apos;p&apos;) ._br_CRAF(RBD=3, Dm=1, rafi=None, S259=&apos;u&apos;, S338=&apos;p&apos;, ERKS642=&apos;u&apos;) ._br_RAFi2(raf=2) ._br_RAS(raf=3, G=&apos;T&apos;)" compartment="default" initialAmount="0" hasOnlySubstanceUnits="true" boundaryCondition="false" constant="false"/>
      <species id="__s1080" name="CRAF(RBD=2, Dm=1, rafi=3, S259=&apos;u&apos;, S338=&apos;u&apos;, ERKS642=&apos;p&apos;) ._br_CRAF(RBD=4, Dm=1, rafi=None, S259=&apos;u&apos;, S338=&apos;p&apos;, ERKS642=&apos;u&apos;) ._br_RAFi1(raf=3) ._br_RAS(raf=4, G=&apos;T&apos;) ._br_RAS(raf=2, G=&apos;T&apos;)" compartment="default" initialAmount="0" hasOnlySubstanceUnits="true" boundaryCondition="false" constant="false"/>
      <species id="__s1081" name="CRAF(RBD=2, Dm=1, rafi=3, S259=&apos;u&apos;, S338=&apos;u&apos;, ERKS642=&apos;p&apos;) ._br_CRAF(RBD=4, Dm=1, rafi=None, S259=&apos;u&apos;, S338=&apos;p&apos;, ERKS642=&apos;u&apos;) ._br_RAFi2(raf=3) ._br_RAS(raf=4, G=&apos;T&apos;) ._br_RAS(raf=2, G=&apos;T&apos;)" compartment="default" initialAmount="0" hasOnlySubstanceUnits="true" boundaryCondition="false" constant="false"/>
      <species id="__s1082" name="CRAF(RBD=2, Dm=1, rafi=None, S259=&apos;u&apos;, S338=&apos;p&apos;, ERKS642=&apos;p&apos;) ._br_CRAF(RBD=3, Dm=1, rafi=None, S259=&apos;u&apos;, S338=&apos;p&apos;, ERKS642=&apos;u&apos;) ._br_RAS(raf=3, G=&apos;T&apos;) ._br_RAS(raf=2, G=&apos;T&apos;)" compartment="default" initialAmount="0" hasOnlySubstanceUnits="true" boundaryCondition="false" constant="false"/>
      <species id="__s1083" name="CRAF(RBD=None, Dm=1, rafi=None, S259=&apos;u&apos;, S338=&apos;p&apos;, ERKS642=&apos;p&apos;) ._br_CRAF(RBD=2, Dm=1, rafi=None, S259=&apos;u&apos;, S338=&apos;p&apos;, ERKS642=&apos;u&apos;) ._br_RAS(raf=2, G=&apos;T&apos;)" compartment="default" initialAmount="0" hasOnlySubstanceUnits="true" boundaryCondition="false" constant="false"/>
[truncated: 14,250,289 more chars]
